# Supplementary material for: Xuanqing Hefa formula relieves sepsis-triggered acute lung injury by targeting the NLRP3/Caspase-1 pyroptosis mechanism
Source: Front Immunol. 2026 Feb 3;16:1709586. doi: 10.3389/fimmu.2025.1709586 (PMC12910159; doi:10.3389/fimmu.2025.1709586)
Supplement: Supplementary file 2 [file Table1.xlsx]

## Sheet: Sheet1
ID	Metabolite	m/z	Retention time	Mode	Adducts	Formula	Fragmentation Score	Theoretical Fragmentation Score	Mass Error (ppm)	KEGG Compound ID	Library ID	CAS ID	Score	SMILES	代谢物中文名	分类	英文分类	TCM_Endogenous	QC01	XQHF1	XQHF2	XQHF3
pos_7066	Glychionide	447.091	5.39535	pos	M+H	C21H18O11	98.3	0	-2.49327	-	-	-	58.9	O=C(O)C1OC(OC2=C(O)C3=C(C(O)=C2)C(=O)C=C(C2=CC=CC=C2)O3)C(O)C(O)C1O	-	-	-	yes	9.87709e+07	9.09795e+07	8.64742e+07	9.24088e+07
pos_6530	Wogonoside	461.107	6.61513	pos	M+H	C22H20O11	98.1	0	-2.23545	-	HMDB0259901	-	58.9	COC1=C(OC2OC(C(=O)O)C(O)C(O)C2O)C=C(O)C2=C1OC(C1=CC=CC=C1)=CC2=O	-	黄酮类	Flavonoids	yes	6.03535e+07	5.52881e+07	5.61182e+07	6.73639e+07
neg_1758	Forsythoside I	623.198	4.1973	neg	M-H	C29H36O15	96.6	0	0.0442642	-	-	-	59.1	CC1OC(OCC2OC(OCCC3=CC(O)=C(O)C=C3)C(O)C(OC(=O)C=CC3=CC(O)=C(O)C=C3)C2O)C(O)C(O)C1O	-	酚酸类及其衍生物	Phenolic acids and derivatives	yes	3.03438e+07	2.95742e+07	2.91134e+07	3.24283e+07
pos_6692	Oroxyloside	461.107	6.18325	pos	M+H	C22H20O11	98.7	0	-2.22762	-	-	-	59	COC1=C(O)C2=C(C=C1OC1OC(C(=O)O)C(O)C(O)C1O)OC(C1=CC=CC=C1)=CC2=O	-	黄酮类	Flavonoids	yes	2.83867e+07	2.84776e+07	2.92303e+07	2.89784e+07
neg_7526	Baicalin	445.077	5.36805	neg	M-H	C21H18O11	99.3	0	-0.448724	C10025	HMDB0041832;LMPK12111081	21967-41-9;	59.5	O=C(O)C1OC(OC2=C(O)C(O)=C3C(=O)C=C(C4=CC=CC=C4)OC3=C2)C(O)C(O)C1O	-	黄酮类	Flavonoids	yes	1.349e+07	1.3739e+07	1.35977e+07	1.32413e+07
pos_9628	L-arginine	175.119	0.602033	pos	M+H	C6H14N4O2	97.9	0	-1.78865	C00062	HMDB0000517;PW_C000396	74-79-3	57.8	NC(N)=NCCCC(N)C(=O)O	-	氨基酸及其衍生物	Amino acids and derivatives	yes	1.14339e+07	1.16316e+07	1.15917e+07	1.11765e+07
neg_10002	Citric acid	191.019	0.706567	neg	M-H	C6H8O7	93.9	0	-5.19326	C00158	HMDB0000094;PW_C000063	77-92-9	57.5	O=C(O)CC(O)(CC(=O)O)C(=O)O	-	有机酸及其衍生物	Organic acids and derivatives	yes	1.06648e+07	1.07285e+07	1.03789e+07	9.14439e+06
neg_2998	Apigenin 7-O-beta-D-glucuronide	445.078	5.87712	neg	M-H	C21H18O11	95	0	-0.266676	-	-	-	58.7	O=C(O)C1OC(OC2=CC(O)=C3C(=O)C=C(C4=CC=C(O)C=C4)OC3=C2)C(O)C(O)C1O	芹菜素7 - O - Beta - D -葡萄糖醛酸苷	类黄酮	Flavonoids	yes	1.15564e+07	1.05277e+07	1.05934e+07	1.20245e+07
pos_2751	Aloeemodin	271.059	5.39535	pos	M+H	C15H10O5	68.2	0	-3.60936	C10294	HMDB0030829	481-72-1	52.4	O=C1C2=C(C(=O)C3=C1C=C(CO)C=C3O)C(O)=CC=C2	-	醌类	Quinones	yes	9.04893e+06	8.54221e+06	8.12157e+06	8.70029e+06
neg_9085	Amygdalin	456.151	3.38463	neg	M-H	C20H27NO11	98.7	0	0.205374	C08325	HMDB0035030	29883-15-6	59.4	N#CC(OC1OC(COC2OC(CO)C(O)C(O)C2O)C(O)C(O)C1O)C1=CC=CC=C1	-	碳水化合物及其衍生物	Carbohydrates and derivatives	yes	7.37047e+06	8.40226e+06	8.39818e+06	8.48127e+06
neg_3156	Oroxylin A-7-O-beta-D-glucuronide	459.093	6.16508	neg	M-H	C22H20O11	98.3	0	-0.104472	-	-	-	59.4	COC1=C(OC2OC(C(=O)O)C(O)C(O)C2O)C=C2OC(C3=CC=CC=C3)=CC(=O)C2=C1O	-	-	-	yes	7.06111e+06	7.17284e+06	7.32219e+06	7.6613e+06
pos_9608	L-proline	116.071	0.619833	pos	M+H	C5H9NO2	93.2	0	-0.0310306	C00148	HMDB0000162;PW_C000106	147-85-3	57.6	O=C(O)C1CCCN1	-	氨基酸及其衍生物	Amino acids and derivatives	yes	6.9622e+06	7.00143e+06	7.21904e+06	7.34763e+06
pos_3014	Arctigenin	373.164	5.86145	pos	M+H	C21H24O6	98.3	0	-2.79305	C10545	HMDB0030087;HMDB0253870	7770-78-7;_	58.3	COC1=C(O)C=CC(CC2C(=O)OCC2CC2=CC(OC)=C(OC)C=C2)=C1	-	木脂素类及其衍生物	Lignans and derivatives	yes	7.65453e+06	6.98432e+06	6.40992e+06	7.79457e+06
pos_4070	Acacetin	285.075	9.87242	pos	M+H	C16H12O5	91.3	0	-2.26289	C01470	HMDB0035023;LMPK12110468	480-44-4;	57.3	COC1=CC=C(C2=CC(=O)C3=C(O)C=C(O)C=C3O2)C=C1	-	黄酮类	Flavonoids	yes	6.31114e+06	6.28829e+06	6.5632e+06	6.18338e+06
pos_7062	Scutellarein	287.054	5.41692	pos	M+H	C15H10O6	76.7	0	-2.88548	C10184	-;LMPK12111160	529-53-3;	54.1	O=C1C=C(C2=CC=C(O)C=C2)OC2=C1C(O)=C(O)C(O)=C2	-	黄酮类	Flavonoids	yes	6.24938e+06	5.90432e+06	5.513e+06	5.9652e+06
neg_227	D-(+)-Malic acid	133.013	0.650367	neg	M-H	C4H6O5	78.2	0	-10.367	C00497	HMDB0031518	636-61-3	53.4	O=C(O)CC(O)C(=O)O	-	有机酸及其衍生物	Organic acids and derivatives	yes	5.1289e+06	4.99638e+06	5.04397e+06	4.53339e+06
neg_7264	Paederoside	891.162	5.87712	neg	2M-H	C18H22O11S	67	0	-7.69039	C09795	-	20547-45-9	46.5	CSC(=O)OCC1=CC2OC(=O)C3=COC(OC4OC(CO)C(O)C(O)C4O)C1C32	-	碳水化合物及其衍生物	Carbohydrates and derivatives	yes	4.93224e+06	4.56277e+06	4.38432e+06	5.18689e+06
pos_4237	14-Methylpentadecanoic acid	274.273	10.8891	pos	M+NH4	C16H32O2	85	0	-2.40889	-	HMDB0031068	4669-02-07	56	CC(C)CCCCCCCCCCCCC(=O)O	-	-	-	yes	4.59577e+06	4.47468e+06	4.6021e+06	4.97912e+06
pos_3012	Phillygenin	355.153	5.86145	pos	M+H-H2O	C21H24O6	68.8	0	-2.70826	C22586	-	487-39-8	52.3	COC1=C(O)C=CC(C2OCC3C(C4=CC(OC)=C(OC)C=C4)OCC23)=C1	-	木脂素类及其衍生物	Lignans and derivatives	yes	4.33077e+06	4.31327e+06	3.83532e+06	4.27403e+06
pos_7805	Isoliquiritigenin	257.08	4.28372	pos	M+H	C15H12O4	99.2	0	-2.41427	C08650	HMDB0037316;LMPK12120096	961-29-5;	58.8	O=C(C=CC1=CC=C(O)C=C1)C1=C(O)C=C(O)C=C1	-	黄酮类	Flavonoids	yes	4.19598e+06	4.06887e+06	3.88336e+06	4.14299e+06
neg_1792	Liquiritin	417.119	4.26237	neg	M-H	C21H22O9	98.5	0	-0.279115	C16989	-;HMDB0029520;LMPK12140021	551-15-5;	58.8	O=C1CC(C2=CC=C(OC3OC(CO)C(O)C(O)C3O)C=C2)OC2=C1C=CC(O)=C2	-	黄酮类	Flavonoids	yes	3.79776e+06	4.01485e+06	4.08058e+06	4.13381e+06
neg_9318	Phloretic acid	165.055	2.99127	neg	M-H	C9H10O3	79.7	0	-7.12242	C01744	HMDB0002199	501-97-3	54.3	O=C(O)CCC1=CC=C(O)C=C1	-	酚酸类及其衍生物	Phenolic acids and derivatives	yes	3.74198e+06	3.85487e+06	3.6902e+06	3.64549e+06
pos_7853	4-Hydroxycoumarin	163.039	4.22105	pos	M+H	C9H6O3	45	0	-1.87284	C20414	-	1076-38-6	48.5	O=C1C=C(O)C2=CC=CC=C2O1	-	香豆素类及其衍生物	Coumarins and derivatives	yes	4.01929e+06	3.83543e+06	3.83084e+06	4.0133e+06
neg_3239	Scutellarin methylester	475.088	6.38443	neg	M-H	C22H20O12	76.8	0	-0.371466	-	-	-	55	COC(=O)C1OC(OC2=C(O)C(O)=C3C(=O)C=C(C4=CC=C(O)C=C4)OC3=C2)C(O)C(O)C1O	-	-	-	yes	3.85356e+06	3.56244e+06	3.93515e+06	3.57435e+06
pos_3150	Kaempferol-7-O-Glucoside	431.096	6.2492	pos	M+H-H2O	C21H20O11	72.3	0	-2.00043	-	-	-	53.6	O=C1C(O)=C(C2=CC=C(O)C=C2)OC2=CC(OC3OC(CO)C(O)C(O)C3O)=CC(O)=C12	-	黄酮类	Flavonoids	yes	3.42331e+06	3.33581e+06	3.4708e+06	3.4784e+06
pos_807	Indoline	120.081	2.07785	pos	M+H	C8H9N	76.3	0	0.32385	-	HMDB0253472	-	53.5	C1=CC=C2NCCC2=C1	-	-	-	yes	3.23384e+06	3.31027e+06	3.432e+06	3.27617e+06
pos_3009	Obtusifolin	285.075	5.86145	pos	M+H	C16H12O5	89.2	0	-2.92495	C17039	HMDB0255882	477-85-0;_	56.6	COC1=C(O)C(C)=CC2=C1C(=O)C1=C(C=CC=C1O)C2=O	-	醌类	Quinones	yes	3.97e+06	3.28906e+06	3.19894e+06	3.77743e+06
pos_7871	Isovitexin	433.112	4.18022	pos	M+H	C21H20O10	99.1	0	-2.09618	C01714	-;HMDB0253708;LMPK12110338	38953-85-4;_;	58.9	O=C1C=C(C2=CC=C(O)C=C2)OC2=C1C(O)=C(C1OC(CO)C(O)C(O)C1O)C(O)=C2	-	黄酮类	Flavonoids	yes	3.28368e+06	3.02299e+06	2.93245e+06	3.0987e+06
pos_3678	Norwogonin	271.059	7.93842	pos	M+H	C15H10O5	70.5	0	-2.49815	C10113	-;LMPK12111329	4443/9/8;	53	O=C1C=C(C2=CC=CC=C2)OC2=C1C(O)=CC(O)=C2O	-	黄酮类	Flavonoids	yes	2.9221e+06	2.94491e+06	3.17363e+06	3.00234e+06
pos_7847	Skimmin	325.091	4.22105	pos	M+H	C15H16O8	82.6	0	-2.40808	-	HMDB0258334	-	55.3	O=C1C=CC2=C(C=C(OC3OC(CO)C(O)C(O)C3O)C=C2)O1	-	香豆素类及其衍生物	Coumarins and derivatives	yes	2.95209e+06	2.76522e+06	2.82722e+06	2.93811e+06
pos_4037	Glycyrrhizinic acid	823.409	9.69417	pos	M+H	C42H62O16	99.1	0	-2.02761	C02284	HMDB0029843	1405-86-3	59.1	CC1(C(=O)O)CCC2(C)CCC3(C)C(=CC(=O)C4C5(C)CCC(OC6OC(C(=O)O)C(O)C(O)C6OC6OC(C(=O)O)C(O)C(O)C6O)C(C)(C)C5CCC43C)C2C1	-	萜类	Terpenoids	yes	2.82291e+06	2.62853e+06	2.81922e+06	2.4295e+06
neg_10096	Gulonic acid	195.05	0.596567	neg	M-H	C6H12O7	94	0	-5.2279	C00800	HMDB0003290	526-97-6;20246-53-1	57.5	O=C(O)C(O)C(O)C(O)C(O)CO	-	有机酸及其衍生物	Organic acids and derivatives	yes	2.70924e+06	2.62042e+06	2.65267e+06	2.46663e+06
neg_6298	Fa(18:1+3o)	329.233	8.5449	neg	M-H	C18H34O5	77.3	0	-0.657317	-	-	-	54.7	CCCCCC(O)C(O)C=CC(O)CCCCCCCC(=O)O	-	-	-	yes	2.65445e+06	2.5173e+06	2.69442e+06	2.64902e+06
neg_1765	Isoliquiritin apioside	549.161	4.21945	neg	M-H	C26H30O13	68.7	0	0.228887	-	HMDB0253655	-	53.3	O=C(C=CC1=CC=C(OC2OC(CO)C(O)C(O)C2OC2OCC(O)(CO)C2O)C=C1)C1=C(O)C=C(O)C=C1	-	黄酮类	Flavonoids	yes	2.51364e+06	2.51491e+06	2.45638e+06	2.75937e+06
neg_3174	Chrysin-7-o-glucuronide	429.082	6.2303	neg	M-H	C21H18O10	98	0	-0.638303	-	-	-	59.2	O=C(O)C1OC(OC2=CC(O)=C3C(=O)C=C(C4=CC=CC=C4)OC3=C2)C(O)C(O)C1O	-	黄酮类	Flavonoids	yes	2.39098e+06	2.36253e+06	2.32729e+06	2.49887e+06
neg_3316	Glychionide A	445.078	6.5198	neg	M-H	C21H18O11	95.3	0	-0.0797603	-	-	-	58.3	-	-	-	-	yes	2.35914e+06	2.33669e+06	2.38151e+06	2.43176e+06
pos_7839	Verbascoside	642.238	4.22105	pos	M+NH4	C29H36O15	89.7	0	-2.21448	C10501	HMDB0034843;HMDB0259785	61276-17-3;_	57.1	CC1OC(OC2C(O)C(OCCC3=CC(O)=C(O)C=C3)OC(CO)C2OC(=O)C=CC2=CC(O)=C(O)C=C2)C(O)C(O)C1O	-	酚酸类及其衍生物	Phenolic acids and derivatives	yes	2.68409e+06	2.28871e+06	2.36891e+06	2.56108e+06
neg_5901	Chrysosplenetin	373.093	10.3223	neg	M-H	C19H18O8	94.6	0	-0.705655	C10030	HMDB0250217;LMPK12113009	603-56-5;_;	58.1	COC1=C(O)C=CC(C2=C(OC)C(=O)C3=C(O)C(OC)=C(OC)C=C3O2)=C1	-	黄酮类	Flavonoids	yes	2.35931e+06	2.26068e+06	2.2649e+06	2.36101e+06
pos_809	L-phenylalanine	166.086	2.07785	pos	M+H	C9H11NO2	97.3	0	-1.09616	C00079	HMDB0000159;PW_C000104	63-91-2	59	NC(CC1=CC=CC=C1)C(=O)O	-	氨基酸及其衍生物	Amino acids and derivatives	yes	2.18973e+06	2.21523e+06	2.27137e+06	2.15171e+06
pos_6694	Questin	285.075	6.18325	pos	M+H	C16H12O5	95	0	-3.1203	C01448	-	3774-64-9	57.8	COC1=CC(O)=CC2=C1C(=O)C1=C(C=C(C)C=C1O)C2=O	-	醌类	Quinones	yes	2.16593e+06	2.19077e+06	2.1724e+06	2.19517e+06
neg_7519	Coumestrol	267.03	5.41178	neg	M-H	C15H8O5	91.3	0	-0.810205	C10205	HMDB0002326;LMPK12090018	479-13-0;	57.4	O=C1OC2=C(C=CC(O)=C2)C2=C1C1=C(C=C(O)C=C1)O2	-	黄酮类	Flavonoids	yes	2.20282e+06	2.12496e+06	2.12993e+06	2.11652e+06
pos_5684	Galangin 3-methyl ether	285.075	10.3686	pos	M+H	C16H12O5	96.6	0	-2.30666	C11577	HMDB0029522;LMPK12111654	6665-74-3;	58.3	COC1=C(C2=CC=CC=C2)OC2=CC(O)=CC(O)=C2C1=O	高良姜素3 -甲醚	类黄酮	Flavonoids	yes	2.11645e+06	2.09929e+06	2.2171e+06	2.12733e+06
pos_706	3-(2-hydroxyphenyl)propanoic acid	167.07	1.48038	pos	M+H	C9H10O3	59	0	-1.32017	C01198	HMDB0033752	495-78-3	51.3	O=C(O)CCC1=CC=CC=C1O	3-（2-羟基苯基）丙酸	酚酸类及其衍生物	Phenolic acids and derivatives	yes	2.04532e+06	2.05236e+06	1.87262e+06	2.06856e+06
pos_6753	Tectorigenine	301.07	6.03028	pos	M+H	C16H12O6	86.9	0	-2.8003	-	-	-	56.2	COC1=C(O)C=C2OC=C(C3=CC=C(O)C=C3)C(=O)C2=C1O	-	-	-	yes	2.12614e+06	2.05214e+06	2.06607e+06	2.15734e+06
neg_3792	Baicalein	269.045	7.93723	neg	M-H	C15H10O5	96.4	0	-0.787844	C10023	HMDB0031991;LMPK12111095	491-67-8;	58.6	O=C1C=C(C2=CC=CC=C2)OC2=C1C(O)=C(O)C(O)=C2	-	黄酮类	Flavonoids	yes	1.97811e+06	1.97212e+06	2.03222e+06	1.90803e+06
neg_1025	1-O-Caffeoylquinic acid	353.088	3.12285	neg	M-H	C16H18O9	80.4	0	-0.283753	-	HMDB0030652	1241-87-8	55.3	O=C(C=CC1=CC(O)=C(O)C=C1)OC1(C(=O)O)CC(O)C(O)C(O)C1	-	酚酸类及其衍生物	Phenolic acids and derivatives	yes	1.77102e+06	1.8987e+06	1.80417e+06	1.85113e+06
neg_8180	Pinoresinol 4-O-glucoside	519.187	4.5904	neg	M-H	C26H32O11	98.5	0	-0.286247	-	-	-	59.2	COC1=C(O)C=CC(C2OCC3C(C4=CC(OC)=C(OC5OC(CO)C(O)C(O)C5O)C=C4)OCC23)=C1	-	-	-	yes	1.76483e+06	1.89344e+06	1.80049e+06	1.89573e+06
pos_6636	2-Hydroxycinnamaldehyde	149.059	6.33415	pos	M+H	C9H8O2	77.9	0	-2.26111	-	-	-	54.9	O=CC=CC1=CC=CC=C1O	-	其他类	Others	yes	1.9223e+06	1.83386e+06	1.85582e+06	1.79589e+06
neg_2305	Angoroside C	783.272	4.81368	neg	M-H	C36H48O19	97	0	0.649992	-	HMDB0248432	-	58.8	COC1=C(O)C=C(CCOC2OC(COC3OCC(O)C(O)C3O)C(OC(=O)C=CC3=CC(OC)=C(O)C=C3)C(OC3OC(C)C(O)C(O)C3O)C2O)C=C1	-	碳水化合物及其衍生物	Carbohydrates and derivatives	yes	1.65103e+06	1.69503e+06	1.76087e+06	1.89529e+06
neg_3209	Harpagoside	493.171	6.31905	neg	M-H	C24H30O11	87.2	0	-0.137759	C09783	-;HMDB0253053;LMPR0102070010	19210-12-9;_;	57.1	CC1(OC(=O)C=CC2=CC=CC=C2)CC(O)C2(O)C=COC(OC3OC(CO)C(O)C(O)C3O)C12	-	萜类	Terpenoids	yes	1.68601e+06	1.68402e+06	1.6444e+06	1.67792e+06
pos_9581	Proline betaine	144.102	0.637683	pos	M+H	C7H13NO2	66.1	0	-1.87666	C10172	HMDB0004827	471-87-4	52.5	C[N+]1(C)CCCC1C(=O)[O-]	水苏碱	氨基酸及其衍生物	Amino acids and derivatives	yes	1.58852e+06	1.67789e+06	1.50798e+06	1.73475e+06
pos_9452	Adenosine	268.103	0.708767	pos	M+H	C10H13N5O4	78.8	0	-2.51953	C00212	HMDB0000050;HMDB0247583;PW_C000034	58-61-7;_	54.7	NC1=C2N=CN(C3OC(CO)C(O)C3O)C2=NC=N1	-	碳水化合物及其衍生物	Carbohydrates and derivatives	yes	1.60263e+06	1.67651e+06	1.52034e+06	1.68474e+06
pos_453	L-isoleucine	132.102	0.780217	pos	M+H	C6H13NO2	91.2	0	-1.52325	C00407	HMDB0000172;PW_C000112	73-32-5	56.6	CCC(C)C(N)C(=O)O	-	氨基酸及其衍生物	Amino acids and derivatives	yes	1.61516e+06	1.65116e+06	1.5544e+06	1.74311e+06
pos_9230	Vidarabine	268.103	1.02742	pos	M+H	C10H13N5O4	38.5	0	-2.04392	C07195	HMDB0014340	24356-66-9	46.8	NC1=NC=NC2=C1N=CN2C1OC(CO)C(O)C1O	-	核苷酸及其衍生物	Nucleotides and derivatives	yes	1.57264e+06	1.62346e+06	1.85508e+06	1.58846e+06
neg_5992	Wogonin	283.061	9.89238	neg	M-H	C16H12O5	99.6	0	-0.766736	C10197	-;LMPK12111330	632-85-9;	59.2	COC1=C(O)C=C(O)C2=C1OC(C1=CC=CC=C1)=CC2=O	-	黄酮类	Flavonoids	yes	1.63841e+06	1.6173e+06	1.58754e+06	1.58046e+06
pos_7859	Phellodendrine	342.169	4.20132	pos	M+	C20H24NO4+	95.7	0	-4.18702	C17046	-	6873-13-8	57.5	COC1=C(O)C=C2CC3C4=CC(O)=C(OC)C=C4CC[N+]3(C)CC2=C1	-	生物碱及其衍生物	Alkaloids and derivatives	yes	1.85501e+06	1.60806e+06	1.70668e+06	1.72809e+06
neg_2746	6-Hydroxyrubiadin	269.045	5.41178	neg	M-H	C15H10O5	66.6	0	-1.45198	-	-	-	52.5	CC1=C(O)C=C2C(=O)C3=C(C=CC(O)=C3)C(=O)C2=C1O	-	醌类	Quinones	yes	1.52063e+06	1.5929e+06	1.60683e+06	1.52279e+06
pos_450	Piperidine	86.0968	0.780217	pos	M+H	C5H11N	48.1	0	4.35425	C01746	HMDB0034301	110-89-4	47.5	C1CCNCC1	-	其他类	Others	yes	1.56909e+06	1.58019e+06	1.49055e+06	1.65849e+06
neg_3358	7-O-Methylbaicalein	283.061	6.6307	neg	M-H	C16H12O5	97.5	0	-1.09373	-	-	-	58.7	COC1=C(O)C(O)=C2C(=O)C=C(C3=CC=CC=C3)OC2=C1	-	-	-	yes	1.59629e+06	1.57583e+06	1.67676e+06	1.63385e+06
neg_679	Mussaenosidic acid	375.13	2.3424	neg	M-H	C16H24O10	89.7	0	-0.310924	-	-	-	57	CC1(O)CCC2C(C(=O)O)=COC(OC3OC(CO)C(O)C(O)C3O)C21	-	萜类	Terpenoids	yes	1.40163e+06	1.54221e+06	1.41645e+06	1.49373e+06
pos_9537	Pipecolic acid	130.086	0.65545	pos	M+H	C6H11NO2	50.1	0	-0.985619	C00408	HMDB0000070;HMDB0000716;HMDB0000070	3105-95-1;535-75-1	48.4	O=C(O)C1CCCCN1	-	氨基酸及其衍生物	Amino acids and derivatives	yes	1.4923e+06	1.54184e+06	1.58359e+06	1.51661e+06
neg_1178	Caffeic acid	179.034	3.38463	neg	M-H	C9H8O4	98.7	0	-6.06591	C01197	-;HMDB0001964;HMDB0003501;HMDB0001964	501-16-6;331-39-5	58.2	O=C(O)C=CC1=CC(O)=C(O)C=C1	-	酚酸类及其衍生物	Phenolic acids and derivatives	yes	1.41408e+06	1.51052e+06	1.49618e+06	1.44742e+06
pos_662	4-methoxybenzaldehyde	137.06	1.24032	pos	M+H	C8H8O2	71.3	0	-1.36133	C10761	HMDB0029686	123-11-5	53.7	COC1=CC=C(C=O)C=C1	-	其他类	Others	yes	1.40596e+06	1.47966e+06	1.68396e+06	1.51368e+06
pos_9583	Adenine	136.062	0.637683	pos	M+H	C5H5N5	45.4	0	-1.59519	C00147	HMDB0000034;PW_C000024	73-24-5	43.4	NC1=C2NC=NC2=NC=N1	-	维生素类	Vitamins	yes	1.402e+06	1.45821e+06	1.50124e+06	1.55742e+06
pos_261	Rhodiocyanoside A	260.112	0.637683	pos	M+H	C11H17NO6	72.3	0	-2.32663	-	-	-	53.3	CC(C#N)=CCOC1OC(CO)C(O)C(O)C1O	-	脂类	Lipids	yes	1.39901e+06	1.43054e+06	1.45923e+06	1.43348e+06
neg_10070	Stachyose	665.215	0.614567	neg	M-H	C24H42O21	94.8	0	0.301138	C01613	HMDB0003553;PW_C001923	10094-58-3;470-55-3;470-55-3	57.8	OCC1OC(OCC2OC(OCC3OC(OC4(CO)OC(CO)C(O)C4O)C(O)C(O)C3O)C(O)C(O)C2O)C(O)C(O)C1O	-	碳水化合物及其衍生物	Carbohydrates and derivatives	yes	1.3294e+06	1.35249e+06	1.41725e+06	1.31999e+06
pos_6635	Isopeonol	167.07	6.33415	pos	M+H	C9H10O3	83.3	0	-2.46086	-	-	-	55.9	COC1=C(C(C)=O)C=CC(O)=C1	-	其他类	Others	yes	1.34448e+06	1.28256e+06	1.29357e+06	1.25132e+06
neg_723	Harpagide	363.13	2.45163	neg	M-H	C15H24O10	97	0	0.148784	-	HMDB0242331	-	58.9	CC1(O)CC(O)C2(O)C=COC(OC3OC(CO)C(O)C(O)C3O)C12	-	萜类	Terpenoids	yes	1.37023e+06	1.28119e+06	1.25074e+06	1.25459e+06
neg_940	Protocatechuic aldehyde	137.023	2.96947	neg	M-H	C7H6O3	78.2	0	-9.572	C16700	HMDB0059965	139-85-5	53.4	O=CC1=CC(O)=C(O)C=C1	-	其他类	Others	yes	1.20211e+06	1.28015e+06	1.1705e+06	1.21369e+06
pos_6796	Fisetin	269.044	5.90363	pos	M+H-H2O	C15H10O6	89.5	0	-2.37282	C10041	-;LMPK12111566	528-48-3;	56.2	O=C1C(O)=C(C2=CC(O)=C(O)C=C2)OC2=C1C=CC(O)=C2	-	黄酮类	Flavonoids	yes	1.28549e+06	1.2565e+06	1.23932e+06	1.26277e+06
neg_1837	Viscidulin i	301.035	4.30512	neg	M-H	C15H10O7	85.2	0	-0.778215	-	LMPK12111627	0	56.3	O=C1C(O)=C(C2=C(O)C=CC=C2O)OC2=CC(O)=CC(O)=C12	-	黄酮类	Flavonoids	yes	1.2356e+06	1.21191e+06	1.23413e+06	1.24178e+06
pos_934	Paeonol	167.07	2.45405	pos	M+H	C9H10O3	76	0	-0.909697	C10712	HMDB0256081	552-41-0;_	54.8	COC1=CC(O)=C(C(C)=O)C=C1	-	其他类	Others	yes	1.16618e+06	1.1855e+06	1.20059e+06	1.15756e+06
neg_9881	Epiprogoitrin	388.038	0.970283	neg	M-H	C11H19NO10S2	66.2	0	-0.0885345	C08425	HMDB0034071	585-95-5	51.9	C=CC(O)CC(=NOS(=O)(=O)O)SC1OC(CO)C(O)C(O)C1O	-	碳水化合物及其衍生物	Carbohydrates and derivatives	yes	1.59303e+06	1.16451e+06	1.57436e+06	1.20155e+06
pos_9192	L-norleucine	132.102	1.10393	pos	M+H	C6H13NO2	82.1	0	-0.93573	C01933	HMDB0001645	327-57-1	56.1	CCCCC(N)C(=O)O	-	氨基酸及其衍生物	Amino acids and derivatives	yes	1.12677e+06	1.14046e+06	1.22572e+06	1.11677e+06
pos_6184	Isokaempferide	301.07	7.76205	pos	M+H	C16H12O6	93.2	0	-2.53705	C05902	HMDB0302564;LMPK12112688	_;	57.4	COC1=C(C2=CC=C(O)C=C2)OC2=CC(O)=CC(O)=C2C1=O	-	黄酮类	Flavonoids	yes	1.13042e+06	1.13556e+06	1.18091e+06	1.1139e+06
pos_6216	Nandrolone	275.2	7.65177	pos	M+H	C18H26O2	69.2	0	-2.1967	C07254	HMDB0002725;LMST02010044	434-22-0;	52.6	CC12CCC3C4CCC(=O)C=C4CCC3C1CCC2O	-	-	-	yes	1.14759e+06	1.13447e+06	1.20219e+06	1.13307e+06
pos_2042	Isoscoparin	463.122	4.30538	pos	M+H	C22H22O11	76.7	0	-2.63328	C05990	-;LMPK12110738	20013-23-4;	54.2	COC1=C(O)C=CC(C2=CC(=O)C3=C(C=C(O)C(C4OC(CO)C(O)C(O)C4O)=C3O)O2)=C1	-	黄酮类	Flavonoids	yes	1.14291e+06	1.13096e+06	1.14057e+06	1.25436e+06
neg_1455	Plantamajoside	639.193	3.75765	neg	M-H	C29H36O16	69.4	0	0.125192	C10485	-;HMDB0256632	104777-68-6;_	52.8	O=C(C=CC1=CC(O)=C(O)C=C1)OC1C(CO)OC(OCCC2=CC(O)=C(O)C=C2)C(O)C1OC1OC(CO)C(O)C(O)C1O	-	酚酸类及其衍生物	Phenolic acids and derivatives	yes	1.03161e+06	1.10072e+06	1.09412e+06	1.14498e+06
pos_3467	(-)-Pinoresinol	359.148	7.15415	pos	M+H	C20H22O6	76.6	0	-2.24975	C20455	-;HMDB0301807	-;81446-29-9	54.1	COC1=CC(C2OCC3C(C4=CC(OC)=C(OC5OC(CO)C(O)C(O)C5O)C=C4)OCC23)=CC=C1O	-	木脂素类及其衍生物	Lignans and derivatives	yes	1.10333e+06	1.08654e+06	1.09206e+06	1.08408e+06
neg_808	Loganic acid	375.129	2.6268	neg	M-H	C16H24O10	92.1	0	-0.529373	C01512	-;LMPR01020138	22255-40-9;	57.5	CC1C(O)CC2C(C(=O)O)=COC(OC3OC(CO)C(O)C(O)C3O)C21	-	萜类	Terpenoids	yes	1.1429e+06	1.08504e+06	1.1668e+06	1.12127e+06
pos_9606	Trigonelline	138.055	0.619833	pos	M+H	C7H7NO2	91.6	0	-1.92916	C01004	HMDB0000875	535-83-1	57.5	C[N+]1=CC(C(=O)[O-])=CC=C1	-	生物碱及其衍生物	Alkaloids and derivatives	yes	1.03749e+06	1.08316e+06	1.11113e+06	1.14985e+06
pos_7073	Ganhuangenin	347.075	5.33142	pos	M+H	C17H14O8	97.1	0	-2.57923	-	LMPK12111314	0	58.1	COC1=C(O)C=CC(O)=C1C1=CC(=O)C2=C(O1)C(OC)=C(O)C=C2O	-	黄酮类	Flavonoids	yes	1.17772e+06	1.08229e+06	1.10682e+06	960042
pos_522	D-Pyroglutamic acid	130.05	0.952567	pos	M+H	C5H7NO3	87.4	0	-0.64046	C02237	-	4042-36-8	56.1	O=C1CCC(C(=O)O)N1	D-焦谷氨酸	氨基酸及其衍生物	Amino acids and derivatives	yes	993854	1.06337e+06	1.22129e+06	983337
pos_7505	Loliolide	197.117	4.67245	pos	M+H	C11H16O3	97.2	0	-1.53025	-	HMDB0302428	-	58.8	CC1(C)CC(O)CC2(C)OC(=O)C=C12	-	其他类	Others	yes	1.08623e+06	1.04745e+06	1.08067e+06	1.05005e+06
pos_1108	L-Tryptophan	205.097	2.83045	pos	M+H	C11H12N2O2	97.6	0	-1.42266	C00078	HMDB0000929;PW_C000741	73-22-3	59	NC(CC1=CNC2=CC=CC=C12)C(=O)O	-	吲哚及其衍生物	Indoles and derivatives	yes	1.07039e+06	1.04504e+06	1.06544e+06	1.06122e+06
neg_2403	Azelaic acid	187.097	4.94608	neg	M-H	C9H16O4	85.5	0	-5.35732	C08261	HMDB0000784;LMFA01170054	123-99-9;	55.7	O=C(O)CCCCCCCC(=O)O	-	脂类	Lipids	yes	972385	1.02683e+06	982549	985113
pos_2778	Ononin	431.133	5.45985	pos	M+H	C22H22O9	99.5	0	-1.78813	C10509	HMDB0033987;LMPK12050014	486-62-4;	58.8	COC1=CC=C(C2=COC3=C(C=CC(OC4OC(CO)C(O)C(O)C4O)=C3)C2=O)C=C1	-	黄酮类	Flavonoids	yes	1.14627e+06	1.01964e+06	862891	1.08666e+06
neg_798	Forsythoside E	461.166	2.60582	neg	M-H	C20H30O12	92.2	0	0.0695225	-	-	-	57.9	CC1OC(OCC2OC(OCCC3=CC(O)=C(O)C=C3)C(O)C(O)C2O)C(O)C(O)C1O	-	碳水化合物及其衍生物	Carbohydrates and derivatives	yes	936056	976513	993509	1.02514e+06
pos_6205	Quercetin 3,4'-dimethyl ether	331.08	7.67352	pos	M+H	C17H14O7	67.7	0	-2.53566	-	LMPK12112761	0	52.2	COC1=CC=C(C2=C(OC)C(=O)C3=C(O)C=C(O)C=C3O2)C=C1O	-	-	-	yes	986361	972823	1.01359e+06	970470
neg_9601	Esculetin	177.018	2.2982	neg	M-H	C9H6O4	93.8	0	-5.76042	C09263	HMDB0030819	305-01-1	57.2	O=C1C=CC2=CC(O)=C(O)C=C2O1	-	香豆素类及其衍生物	Coumarins and derivatives	yes	906008	960037	909632	930984
pos_2273	Licoflavanone	341.138	4.60853	pos	M+H	C20H20O5	39.5	0	-2.25081	-	HMDB0029866;LMPK12140288	119240-82-3;	46.7	CC(C)=CCC1=CC(C2CC(=O)C3=C(O)C=C(O)C=C3O2)=CC=C1O	-	黄酮类	Flavonoids	yes	944547	940838	940341	922968
pos_5760	Santin	345.096	9.78255	pos	M+H	C18H16O7	74.6	0	-2.33611	C10180	-;LMPK12112861	27782-63-4;	53.7	COC1=CC=C(C2=C(OC)C(=O)C3=C(C=C(O)C(OC)=C3O)O2)C=C1	-	黄酮类	Flavonoids	yes	882392	928429	995749	862453
pos_272	Glutamylphenylalanine	295.128	0.637683	pos	M+H	C14H18N2O5	48.6	0	-2.45214	-	HMDB0029156	20556-22-3	48.7	NC(CCC(O)=NC(CC1=CC=CC=C1)C(=O)O)C(=O)O	-	氨基酸及其衍生物	Amino acids and derivatives	yes	907333	927720	1.03733e+06	909926
neg_9440	Daphnetin	177.018	2.67025	neg	M-H	C9H6O4	83.7	0	-6.12179	C03093	-	486-35-1	55.1	O=C1C=CC2=C(O1)C(O)=C(O)C=C2	-	香豆素类及其衍生物	Coumarins and derivatives	yes	924901	914697	948171	892542
neg_823	2,4-Dihydroxycinnamic acid	179.034	2.67025	neg	M-H	C9H8O4	82.5	0	-5.90214	-	-	-	54.9	-	-	酚酸类及其衍生物	Phenolic acids and derivatives	yes	848802	899313	883503	864463
pos_9435	Pyrogallol	127.039	0.72655	pos	M+H	C6H6O3	74.8	0	-0.471608	C01108	HMDB0013674	87-66-1	54.6	OC1=CC=CC(O)=C1O	-	其他类	Others	yes	884174	895436	884860	908528
neg_7644	Isoliquiritin	417.119	5.2122	neg	M-H	C21H22O9	97.7	0	0.0313348	C16978	HMDB0037318;LMPK12120021	5041-81-6;	59.1	O=C(C=CC1=CC=C(OC2OC(CO)C(O)C(O)C2O)C=C1)C1=C(O)C=C(O)C=C1	-	黄酮类	Flavonoids	yes	821584	846446	828709	872548
neg_596	2,3-dimethylsuccinic acid	191.055	1.94693	neg	M+FA-H	C6H10O4	50.7	0	-6.51797	-	HMDB0245405	-	48.5	CC(C(=O)O)C(C)C(=O)O	-	脂类	Lipids	yes	867327	833466	871529	796236
pos_3195	Chrysoeriol	301.07	6.37697	pos	M+H	C16H12O6	81.4	0	-2.78014	C04293	HMDB0030667;LMPK12110799	491-71-4;	55	COC1=C(O)C=CC(C2=CC(=O)C3=C(O)C=C(O)C=C3O2)=C1	-	黄酮类	Flavonoids	yes	885614	822328	846926	893708
neg_7268	Genistein	269.045	5.87712	neg	M-H	C15H10O5	67.8	0	-1.41467	C06563	HMDB0003217;LMPK12050218	446-72-0;	52.7	O=C1C(C2=CC=C(O)C=C2)=COC2=CC(O)=CC(O)=C12	-	黄酮类	Flavonoids	yes	862148	809601	805894	878112
neg_2247	Isochlorogenic acid C	515.119	4.74692	neg	M-H	C25H24O12	98.7	0	-0.207947	-	HMDB0030707	57378-72-0	59.3	O=C(C=CC1=CC(O)=C(O)C=C1)OC1CC(O)(C(=O)O)CC(O)C1OC(=O)C=CC1=CC(O)=C(O)C=C1	-	酚酸类及其衍生物	Phenolic acids and derivatives	yes	818896	803057	823122	868686
neg_6721	Clemaphenol A	357.134	7.14353	neg	M-H	C20H22O6	70.5	0	-0.215477	C17808	-	-	53.4	COC1=C(O)C=C(C2OCC3C(C4=CC(O)=C(OC)C=C4)OCC23)C=C1	-	木脂素类及其衍生物	Lignans and derivatives	yes	830057	795403	772967	786663
pos_4187	Dehydrotrametenolic acid	455.351	10.5935	pos	M+H	C30H46O3	61.7	0	-1.94719	C16950	-	-	50.9	CC(C)=CCCC(C(=O)O)C1CCC2(C)C3=CCC4C(C)(CCC(O)C4(C)C)C3=CCC12C	-	萜类	Terpenoids	yes	794348	786993	795224	834258
neg_8566	Calendoflavobioside	609.146	4.08953	neg	M-H	C27H30O16	56.8	0	0.0843456	-	HMDB0037933	32453-36-4	50.8	CC1OC(OC2C(OC3=C(C4=CC=C(O)C(O)=C4)OC4=CC(O)=CC(O)=C4C3=O)OC(CO)C(O)C2O)C(O)C(O)C1O	金盏菊黄酮甙	类黄酮	Flavonoids	yes	826419	778901	870612	909675
neg_7807	Liguiritigenin-7-O-beta-D-apiosyl-4'-O-beta-D-glucoside	549.161	5.01213	neg	M-H	C26H30O13	91.1	0	0.204807	-	-	-	57.3	O=C1CC(C2=CC=C(OC3OC(CO)C(O)C(O)C3O)C=C2)OC2=C1C=CC(OC1OCC(O)(CO)C1O)=C2	-	-	-	yes	684602	760793	698561	746234
pos_9010	Tropic acid	149.06	2.07785	pos	M+H-H2O	C9H10O3	64.9	0	-0.964733	C01456	HMDB0062590	529-64-6;552-63-6	52.5	O=C(O)C(CO)C1=CC=CC=C1	-	有机酸及其衍生物	Organic acids and derivatives	yes	720643	728841	691723	730636
neg_1732	Vitexin	431.098	4.13232	neg	M-H	C21H20O10	91.4	0	-0.78842	C01460	HMDB0301980;HMDB0259858;LMPK12110194	3681-93-4;_;	57.4	O=C1C=C(C2=CC=C(O)C=C2)OC2=C1C(O)=CC(O)=C2C1OC(CO)C(O)C(O)C1O	-	黄酮类	Flavonoids	yes	805068	723029	709757	781779
neg_2332	Rosmarinic acid	359.077	4.85785	neg	M-H	C18H16O8	97	0	-0.116686	C01850	HMDB0003572	20283-92-5;537-15-5;20283-92-5	58.6	O=C(C=CC1=CC(O)=C(O)C=C1)OC(CC1=CC(O)=C(O)C=C1)C(=O)O	-	酚酸类及其衍生物	Phenolic acids and derivatives	yes	720345	718034	708933	723493
pos_3817	Tectochrysin	269.08	8.52382	pos	M+H	C16H12O4	57.4	0	-2.396	C11621	-;LMPK12110190	520-28-5;	50.4	COC1=CC(O)=C2C(=O)C=C(C3=CC=CC=C3)OC2=C1	-	黄酮类	Flavonoids	yes	775243	709765	776816	735588
pos_3839	Medioresinol	371.148	8.63007	pos	M+H-H2O	C21H24O7	53.1	0	-1.72301	C22585	-;HMDB0254405	40957-99-1;_	49.2	COC1=C(O)C=CC(C2OCC3C(C4=CC(OC)=C(O)C(OC)=C4)OCC23)=C1	-	木脂素类及其衍生物	Lignans and derivatives	yes	785013	704796	729916	686072
pos_289	Citrulline	158.092	0.65545	pos	M+H-H2O	C6H13N3O3	40.6	0	-1.63724	C00327	HMDB0000904;PW_C000723	372-75-8	46.3	NC(=O)NCCCC(N)C(=O)O	-	氨基酸及其衍生物	Amino acids and derivatives	yes	691383	701483	683998	704993
neg_4436	Saikosaponin A	825.465	10.6036	neg	M+FA-H	C42H68O13	99.7	0	0.594042	C08975	-;HMDB0242746	20736-09-8;_	59.6	CC1OC(OC2CCC3(C)C(CCC4(C)C3C=CC35OCC6(CCC(C)(C)CC63)C(O)CC45C)C2(C)CO)C(O)C(OC2OC(CO)C(O)C(O)C2O)C1O	-	萜类	Terpenoids	yes	667655	693287	661898	755438
neg_9435	Caffeoyl quinic acid	353.088	2.67025	neg	M-H	C16H18O9	98.7	0	-0.162166	C00852	HMDB0003164	327-97-9;202650-88-2	59	O=C(C=CC1=CC(O)=C(O)C=C1)OC1CC(O)(C(=O)O)CC(O)C1O	-	酚酸类及其衍生物	Phenolic acids and derivatives	yes	638211	677065	659232	666409
pos_2759	Pelargonidin-3-O-Glucoside	433.112	5.41692	pos	M+	C21H21O10+	88.8	0	-2.51129	-	-	-	56.5	OCC1OC(OC2=CC3=C(O)C=C(O)C=C3[O+]=C2C2=CC=C(O)C=C2)C(O)C(O)C1O	-	黄酮类	Flavonoids	yes	703128	675612	576449	597894
neg_9270	Darendoside a	431.156	3.07945	neg	M-H	C19H28O11	66.6	0	-0.447754	-	-	-	52.8	OCC1OC(OCCC2=CC=C(O)C=C2)C(OC2OCC(O)(CO)C2O)C(O)C1O	-	碳水化合物及其衍生物	Carbohydrates and derivatives	yes	612848	672273	638617	659164
neg_993	Caffeic acid hexoside	341.088	3.07945	neg	M-H	C15H18O9	51.4	0	-0.653303	-	-	-	49.2	O=C(C=CC1=CC=C(O)C(O)=C1)OC1OC(CO)C(O)C(O)C1O	-	酚酸类及其衍生物	Phenolic acids and derivatives	yes	624107	661573	634178	642988
neg_1893	Calceolarioside B	477.14	4.3694	neg	M-H	C23H26O11	92.6	0	-0.336459	-	-	-	57.9	O=C(C=CC1=CC(O)=C(O)C=C1)OCC1OC(OCCC2=CC(O)=C(O)C=C2)C(O)C(O)C1O	-	酚酸类及其衍生物	Phenolic acids and derivatives	yes	698858	656135	701735	706945
pos_3680	3,8-dihydroxy-6-methyl-9-oxoxanthene-1-carboxylic acid	287.054	7.93842	pos	M+H	C15H10O6	76	0	-2.5086	-	-	-	53.7	-	-	-	-	yes	642751	652475	689820	645383
neg_2287	Hesperetin 7-o-rutinoside	609.183	4.79133	neg	M-H	C28H34O15	97.6	0	0.231794	C09755	HMDB0003265	520-26-3	59	COC1=C(O)C=C(C2CC(=O)C3=C(O)C=C(OC4OC(COC5OC(C)C(O)C(O)C5O)C(O)C(O)C4O)C=C3O2)C=C1	橙皮素7 - O -芸香糖苷	类黄酮	Flavonoids	yes	611704	649051	619960	650843
pos_5783	Glycyrrhetinic acid	471.346	9.69417	pos	M+H	C30H46O4	94.1	0	-2.00105	C02283	HMDB0011628;LMPR0106150014	1449-05-4;471-53-4;471-53-4;	57.8	CC1(C(=O)O)CCC2(C)CCC3(C)C(=CC(=O)C4C5(C)CCC(O)C(C)(C)C5CCC43C)C2C1	-	萜类	Terpenoids	yes	680185	639701	667306	616109
neg_7283	Luteolin	285.04	5.83347	neg	M-H	C15H10O6	77.3	0	-0.922074	C01514	HMDB0005800;LMPK12110006	491-70-3;	54.6	O=C1C=C(C2=CC(O)=C(O)C=C2)OC2=CC(O)=CC(O)=C12	-	黄酮类	Flavonoids	yes	704397	635685	661168	688006
pos_8715	4-hydroxyquinoline	146.06	2.83045	pos	M+H	C9H7NO	81.8	0	-0.949007	C06343	HMDB0246466	611-36-9;_	55.7	O=C1C=CNC2=CC=CC=C12	-	-	-	yes	648564	634892	648828	644033
pos_7375	Tetrandrine	623.31	4.82338	pos	M+H	C38H42N2O6	82	0	-1.98905	C09654	-	518-34-3	55.5	COC1=C2C=C(C=C1)CC1C3=C(OC4=C(OC)C=C5CCN(C)C(CC6=CC=C(C=C6)O2)C5=C4)C(OC)=C(OC)C=C3CCN1C	-	木脂素类及其衍生物	Lignans and derivatives	yes	598226	626208	575038	638751
neg_7744	Matairesinoside	519.187	5.07943	neg	M-H	C26H32O11	98.6	0	-0.22045	C22583	-;HMDB0303466	23202-85-9;_	59.1	COC1=C(O)C=CC(CC2COC(=O)C2CC2=CC(OC)=C(OC3OC(CO)C(O)C(O)C3O)C=C2)=C1	-	木脂素类及其衍生物	Lignans and derivatives	yes	591891	611608	592551	671425
pos_8558	Isobiflorin	355.102	3.12503	pos	M+H	C16H18O9	87.1	0	-1.80123	-	HMDB0040632	152041-16-2	56.4	CC1=CC(=O)C2=C(O1)C(C1OC(CO)C(O)C(O)C1O)=C(O)C=C2O	-	碳水化合物及其衍生物	Carbohydrates and derivatives	yes	588885	605272	575151	594153
pos_5562	Anhydroicaritin	369.132	11.0455	pos	M+H	C21H20O6	63.3	0	-2.23067	-	-	-	51.3	COC1=CC=C(C2=C(O)C(=O)C3=C(O2)C2=C(C=C3O)OC(C)(C)CC2)C=C1	-	黄酮类	Flavonoids	yes	559106	583608	553269	634274
neg_203	Inositol	179.055	0.632583	neg	M-H	C6H12O6	72.6	0	-6.02361	C00137	HMDB0000211	87-89-8	52.8	OC1C(O)C(O)C(O)C(O)C1O	-	其他类	Others	yes	580906	581101	592436	537774
pos_613	6-hydroxy-2-aminopurine	152.056	1.06608	pos	M+H	C5H5N5O	89	0	-1.43569	C00242	HMDB0000132	73-40-5	57	NC1=NC2=C(NC=N2)C(=O)N1	6 -羟基- 2 -氨基嘌呤	其他类	Others	yes	532978	569666	604933	529859
neg_3155	Calycosin	283.061	6.16508	neg	M-H	C16H12O5	96.9	0	-1.25016	C01562	HMDB0249566;LMPK12050056	20575-57-9;_;	58.5	COC1=C(O)C=C(C2=COC3=C(C=CC(O)=C3)C2=O)C=C1	-	黄酮类	Flavonoids	yes	542467	561495	572589	608017
pos_1654	Vicenin-1	565.154	3.77015	pos	M+H	C26H28O14	88.6	0	-1.68152	C10195	HMDB0030708	23666-13-9	56.6	O=C1C=C(C2=CC=C(O)C=C2)OC2=C(C3OC(CO)C(O)C(O)C3O)C(O)=C(C3OCC(O)C(O)C3O)C(O)=C12	-	黄酮类	Flavonoids	yes	557003	549670	579071	599122
neg_3064	Hydroxygenkwanin	299.056	6.03233	neg	M-H	C16H12O6	94.1	0	-1.15287	-	HMDB0037339	20243-59-8	57.9	COC1=CC(O)=C2C(=O)C=C(C3=CC(O)=C(O)C=C3)OC2=C1	-	黄酮类	Flavonoids	yes	554400	542183	557890	587993
pos_1899	Calceolarioside a	479.154	4.11923	pos	M+H	C23H26O11	86.2	0	-1.96569	-	-	-	56.2	O=C(C=CC1=CC(O)=C(O)C=C1)OC1C(CO)OC(OCCC2=CC(O)=C(O)C=C2)C(O)C1O	-	酚酸类及其衍生物	Phenolic acids and derivatives	yes	556214	537188	524724	571279
neg_1960	1,3-Dicaffeoylquinic acid	515.119	4.45747	neg	M-H	C25H24O12	98.5	0	-0.22762	C10445	HMDB0030093;HMDB0029279	30964-13-7;19870-46-3	59	O=C(C=CC1=CC(O)=C(O)C=C1)OC1CC(OC(=O)C=CC2=CC(O)=C(O)C=C2)(C(=O)O)CC(O)C1O	-	酚酸类及其衍生物	Phenolic acids and derivatives	yes	519384	536271	533422	554566
neg_7891	Luteolin 7-glucuronide	461.073	4.90283	neg	M-H	C21H18O12	93.6	0	0.275879	C03515	HMDB0240541;LMPK12110644	_;	58.1	O=C(O)C1OC(OC2=CC(O)=C3C(=O)C=C(C4=CC(O)=C(O)C=C4)OC3=C2)C(O)C(O)C1O	-	黄酮类	Flavonoids	yes	518168	529477	541678	526091
neg_1160	5,7-Dihydroxychromone	177.018	3.34138	neg	M-H	C9H6O4	42.3	0	-5.901	C09001	HMDB0032950	31721-94-5	46.9	O=C1C=COC2=CC(O)=CC(O)=C12	-	其他类	Others	yes	501003	521134	524324	517825
neg_2709	5,7,3',4'-tetrahydroxy-6,8-dimethoxyflavone	345.061	5.30188	neg	M-H	C17H14O8	93.3	0	-0.858194	-	LMPK12111470	0	57.7	COC1=C(O)C(OC)=C2OC(C3=CC(O)=C(O)C=C3)=CC(=O)C2=C1O	-	黄酮类	Flavonoids	yes	557107	519897	532283	517433
pos_3818	Sclareol Glycol	277.216	8.52382	pos	M+Na	C16H30O2	43.1	0	6.87893	-	-	-	46.6	CC1(C)CCCC2(C)C1CCC(C)(O)C2CCO	-	-	-	yes	560548	518220	574128	543694
pos_557	L-Tyrosine	182.081	0.990817	pos	M+H	C9H11NO3	92.1	0	-1.3304	C00082	HMDB0000158;PW_C000103	60-18-4	57.8	NC(CC1=CC=C(O)C=C1)C(=O)O	-	氨基酸及其衍生物	Amino acids and derivatives	yes	501568	517449	558052	500156
neg_9211	2-isopropylmalic acid	175.06	3.16713	neg	M-H	C7H12O5	98.3	0	-6.01061	C02504	HMDB0000402	-;49601-06-1	58	CC(C)C(O)(CC(=O)O)C(=O)O	-	脂类	Lipids	yes	485813	516249	491220	476651
pos_2036	Morin	303.049	4.30538	pos	M+H	C15H10O7	75.7	0	-2.15821	C10105	HMDB0030796;LMPK12112517	480-16-0;	53.9	O=C1C(O)=C(C2=C(O)C=C(O)C=C2)OC2=CC(O)=CC(O)=C12	-	黄酮类	Flavonoids	yes	516989	516051	506939	522095
pos_5572	Parvisoflavone B	353.101	10.9786	pos	M+H	C20H16O6	54.5	0	-2.47365	-	LMPK12050310	0	49.6	CC1(C)C=CC2=C(C=C3OC=C(C4=C(O)C=C(O)C=C4)C(=O)C3=C2O)O1	-	黄酮类	Flavonoids	yes	498486	513114	508227	550932
neg_8186	(+)-Pinoresinol	357.134	4.5904	neg	M-H	C20H22O6	91	0	-0.368951	C05366	-	487-36-5	57.4	COC1=C(O)C=CC(C2OCC3C(C4=CC(OC)=C(O)C=C4)OCC23)=C1	-	木脂素类及其衍生物	Lignans and derivatives	yes	478004	507714	515064	524497
pos_3182	Acetophenone	121.065	6.33415	pos	M+H	C8H8O	77.1	0	-0.921963	C07113	HMDB0033910	98-86-2	55.1	CC(=O)C1=CC=CC=C1	-	其他类	Others	yes	526711	506113	521425	508059
pos_8512	Lawsone	207.065	3.21087	pos	M+CH3OH+H	C10H6O3	70.5	0	-1.42919	C10368	-;HMDB0253997	83-72-7;_	53.5	O=C1C=C(O)C2=CC=CC=C2C1=O	-	醌类	Quinones	yes	487790	505394	504217	503142
neg_1539	Chicoric acid	473.072	3.89013	neg	M-H	C22H18O12	92.5	0	-0.129972	C10437	HMDB0002375;HMDB0033938;HMDB0002375;HMDB0033938	70831-56-0;52248-48-3	57.6	O=C(C=CC1=CC(O)=C(O)C=C1)OC(C(=O)O)C(OC(=O)C=CC1=CC(O)=C(O)C=C1)C(=O)O	-	有机酸及其衍生物	Organic acids and derivatives	yes	463864	499990	479745	521514
pos_1002	5-Hydroxymethylfurfural	127.039	2.62	pos	M+H	C6H6O3	76	0	-0.124313	C11101	HMDB0034355	67-47-0	54.9	O=CC1=CC=C(CO)O1	-	其他类	Others	yes	481963	492340	492263	495375
neg_9572	2',6'-dihydroxy-4'-methoxyacetophenone	181.05	2.38625	neg	M-H	C9H10O4	51.7	0	-5.65418	C10680	HMDB0029646	7507-89-3	48.7	COC1=CC(O)=C(C(C)=O)C(O)=C1	2 '，6 ' -二羟基- 4 ' -甲氧基苯乙酮	其他类	Others	yes	484210	491962	478300	463309
pos_5914	Glabrolide	469.33	8.96537	pos	M+H	C30H44O4	69.5	0	-1.64969	-	HMDB0034515	10401-33-9	53.1	CC12CC(OC1=O)C1(C)CCC3(C)C(=CC(=O)C4C5(C)CCC(O)C(C)(C)C5CCC43C)C1C2	-	萜类	Terpenoids	yes	522581	488760	485214	470078
neg_10003	Trans-aconitic acid	173.008	0.706567	neg	M-H	C6H6O6	71.8	0	-6.52745	C02341	HMDB0000958	4023-65-8	52.6	O=C(O)C=C(CC(=O)O)C(=O)O	-	有机酸及其衍生物	Organic acids and derivatives	yes	472297	474973	462231	406767
pos_3812	Citropten	207.065	8.52382	pos	M+H	C11H10O4	76.6	0	-1.89698	-	HMDB0032952	487-06-9	54.5	COC1=CC(OC)=C2C=CC(=O)OC2=C1	-	香豆素类及其衍生物	Coumarins and derivatives	yes	508353	473676	516397	481821
pos_5583	Lysionotin	345.096	10.8667	pos	M+H	C18H16O7	82.3	0	-2.40416	-	-	-	55.2	COC1=CC=C(C2=CC(=O)C3=C(O)C(OC)=C(O)C(OC)=C3O2)C=C1	-	黄酮类	Flavonoids	yes	468397	473412	494377	509636
pos_5192	Erucamide	338.341	13.5142	pos	M+H	C22H43NO	93.4	0	-2.05725	-	LMFA08010028	0	57.4	CCCCCCCCC=CCCCCCCCCCCCC(N)=O	-	脂类	Lipids	yes	441819	471466	449218	606237
neg_2879	Liquiritigenin	255.066	5.65637	neg	M-H	C15H12O4	94.6	0	-1.17192	C09762	HMDB0029519;LMPK12140061	578-86-9;	58.2	O=C1CC(C2=CC=C(O)C=C2)OC2=C1C=CC(O)=C2	-	黄酮类	Flavonoids	yes	511632	471088	510727	473526
neg_1453	Schaftoside	563.141	3.75765	neg	M-H	C26H28O14	95.8	0	0.087574	C10181	-;LMPK12110207	51938-32-0;	57.8	O=C1C=C(C2=CC=C(O)C=C2)OC2=C(C3OCC(O)C(O)C3O)C(O)=C(C3OC(CO)C(O)C(O)C3O)C(O)=C12	-	黄酮类	Flavonoids	yes	449056	469915	457506	490142
pos_4141	Kumatakenin	315.086	10.4131	pos	M+H	C17H14O6	74.5	0	-2.54099	-	LMPK12112690	0	53.6	COC1=CC(O)=C2C(=O)C(OC)=C(C3=CC=C(O)C=C3)OC2=C1	-	黄酮类	Flavonoids	yes	472468	468219	488599	466435
pos_7059	Kaempferol-3-Glucuronide	463.086	5.41692	pos	M+H	C21H18O12	70.3	0	-3.06034	-	-	-	52.1	-	-	黄酮类	Flavonoids	yes	497963	466623	435563	472131
pos_931	P-hydroxylbenzyl alcohol	107.049	2.45405	pos	M+H-H2O	C7H8O2	38.1	0	1.67494	-	-	-	39	OCC1=CC=C(O)C=C1	-	其他类	Others	yes	442714	465888	484749	500349
neg_9595	Caftaric acid	311.041	2.2982	neg	M-H	C13H12O9	97.1	0	-0.056616	-	HMDB0013680	67879-58-7	59	O=C(C=CC1=CC(O)=C(O)C=C1)OC(C(=O)O)C(O)C(=O)O	-	酚酸类及其衍生物	Phenolic acids and derivatives	yes	410011	449115	432164	439207
pos_8606	Glucosyl-vitexin	595.165	3.01893	pos	M+H	C27H30O15	57.4	0	-1.17157	-	-	-	50.4	O=C1C=C(C2=CC=C(O)C=C2)OC2=C1C(O)=CC(O)=C2C1OC(CO)C(OC2OC(CO)C(O)C(O)C2O)C(O)C1O	-	-	-	yes	424702	448681	437311	388737
pos_4058	Glicoricone	369.132	9.78255	pos	M+H	C21H20O6	90	0	-2.33821	-	HMDB0036324	161099-37-2	56.6	COC1=C(CC=C(C)C)C(O)=CC(O)=C1C1=COC2=C(C=CC(O)=C2)C1=O	-	黄酮类	Flavonoids	yes	439948	448078	487469	427238
pos_1900	Isoacteoside	625.211	4.11923	pos	M+H	C29H36O15	77.7	0	-2.22752	-	HMDB0041025	61303-13-7	54.6	CC1OC(OC2C(O)C(COC(=O)C=CC3=CC(O)=C(O)C=C3)OC(OCCC3=CC(O)=C(O)C=C3)C2O)C(O)C(O)C1O	-	酚酸类及其衍生物	Phenolic acids and derivatives	yes	457396	447499	445806	477100
pos_9110	1h-indol-3-ol	134.06	1.501	pos	M+H	C8H7NO	63	0	-0.809436	C05658	HMDB0004094	480-93-3	52	OC1=CNC2=CC=CC=C12	1h -吲哚- 3 -醇	吲哚及其衍生物	Indoles and derivatives	yes	431002	442308	409615	453584
pos_1277	Sinapyl alcohol	193.086	3.16802	pos	M+H-H2O	C11H14O4	89.4	0	-0.52941	C02325	HMDB0013070	537-33-7	57.2	COC1=CC(C=CCO)=CC(OC)=C1O	-	其他类	Others	yes	424778	441227	425948	454339
pos_5772	Fargesin	371.148	9.73737	pos	M+H	C21H22O6	41.7	0	-2.30621	C16957	-	-	47	COC1=C(OC)C=C(C2OCC3C(C4=CC5=C(C=C4)OCO5)OCC23)C=C1	-	木脂素类及其衍生物	Lignans and derivatives	yes	449741	437744	476502	422226
pos_8059	Anthranilic acid	120.044	3.94708	pos	M+H-H2O	C7H7NO2	97.7	0	0.141973	C00108	HMDB0001123	118-92-3	58	NC1=CC=CC=C1C(=O)O	-	酚酸类及其衍生物	Phenolic acids and derivatives	yes	439606	433252	449978	451894
neg_1019	D-(-)-Quinic acid	191.055	3.12285	neg	M-H	C7H12O6	57.3	0	-5.10814	C00296	HMDB0003072	77-95-2	50	O=C(O)C1(O)CC(O)C(O)C(O)C1	-	酚酸类及其衍生物	Phenolic acids and derivatives	yes	405951	432211	419698	415110
neg_8022	Chrysophanol-8-O-beta-D-glucopyranoside	415.103	4.74692	neg	M-H	C21H20O9	46.8	0	0.0338576	-	-	-	48.9	CC1=CC2=C(C(=O)C3=C(C=CC=C3OC3OC(CO)C(O)C(O)C3O)C2=O)C(O)=C1	-	醌类	Quinones	yes	432220	423632	430607	448198
pos_6044	Dihydroactinidiolide	181.122	8.36743	pos	M+H	C11H16O2	95.4	0	-2.01466	-	HMDB0035240	15356-74-8	58.3	CC1(C)CCCC2(C)OC(=O)C=C12	-	其他类	Others	yes	437386	423149	433507	394081
pos_6136	Taxifolin	305.065	7.93842	pos	M+H	C15H12O7	64.2	0	-2.63353	C01617	HMDB0303943;HMDB0242509;LMPK12140721	480-18-2;_;	51.5	O=C1C2=C(O)C=C(O)C=C2OC(C2=CC(O)=C(O)C=C2)C1O	-	黄酮类	Flavonoids	yes	414484	422112	444229	417993
pos_7389	2-Propenal, 3-(1,3-benzodioxol-5-yl)-	177.054	4.82338	pos	M+H	C10H8O3	40.9	0	-1.49654	-	-	-	47.6	O=CC=CC1=CC2=C(C=C1)OCO2	-	-	-	yes	420175	418889	383648	407065
pos_4513	Stearidonic acid	277.216	12.8753	pos	M+H	C18H28O2	83.9	0	-1.65529	C16300	HMDB0006547;LMFA01030357;PW_C002804	20290-75-9;	55.7	CCC=CCC=CCC=CCC=CCCCCC(=O)O	-	脂类	Lipids	yes	422602	418421	420584	452841
neg_4526	Glycycoumarin	367.118	11.0585	neg	M-H	C21H20O6	92.1	0	-0.957672	-	HMDB0038225;LMPK12160018	94805-82-0;	57.4	COC1=C(CC=C(C)C)C(O)=CC2=C1C=C(C1=C(O)C=C(O)C=C1)C(=O)O2	-	黄酮类	Flavonoids	yes	434309	415290	424933	451548
pos_8874	5-hydroxyindole	134.06	2.47353	pos	M+H	C8H7NO	87.7	0	-0.455731	-	HMDB0059805	-	57.2	OC1=CC=C2NC=CC2=C1	-	-	-	yes	403054	415184	417580	419477
neg_6628	4',6,7-Trihydroxyisoflavone	269.045	7.41692	neg	M-H	C15H10O5	84.2	0	-0.450174	C14314	HMDB0031715	17817-31-1	56.2	O=C1C(C2=CC=C(O)C=C2)=COC2=CC(O)=C(O)C=C12	4 '，6，7 -三羟基异黄酮	类黄酮	Flavonoids	yes	399408	414734	418151	393902
pos_1321	4'-O-Glucosylvitexin	595.165	3.23268	pos	M+H	C27H30O15	56.7	0	-1.49264	-	-	-	50.2	O=C1C=C(C2=CC=C(OC3OC(CO)C(O)C(O)C3O)C=C2)OC2=C1C(O)=CC(O)=C2C1OC(CO)C(O)C(O)C1O	-	-	-	yes	324167	413115	387744	385072
pos_945	N-methylanthranilic acid	152.07	2.47353	pos	M+H	C8H9NO2	56.5	0	-1.2202	C03005	HMDB0032609	119-68-6	50.6	CNC1=CC=CC=C1C(=O)O	N-甲基邻氨基甲酸	酚酸类及其衍生物	Phenolic acids and derivatives	yes	408751	412711	401135	406096
neg_1842	Astragalin	447.093	4.30512	neg	M-H	C21H20O11	90.9	0	0.00169645	C12249	HMDB0037429;LMPK12111725	480-10-4;	57.4	O=C1C(OC2OC(CO)C(O)C(O)C2O)=C(C2=CC=C(O)C=C2)OC2=CC(O)=CC(O)=C12	-	黄酮类	Flavonoids	yes	425342	410913	430778	439139
pos_1603	Saponarin	595.165	3.68168	pos	M+H	C27H30O15	91.6	0	-1.63853	C08064	-;HMDB0257484;LMPK12110292	20310-89-8;_;	57.3	O=C1C=C(C2=CC=C(O)C=C2)OC2=CC(OC3OC(CO)C(O)C(O)C3O)=C(C3OC(CO)C(O)C(O)C3O)C(O)=C12	-	黄酮类	Flavonoids	yes	410892	408084	442180	443239
pos_8938	Cantharidin	197.081	2.32743	pos	M+H	C10H12O4	50.3	0	-0.866274	C16778	-;HMDB0249592	56-25-7;_	49.5	CC12C(=O)OC(=O)C1(C)C1CCC2O1	-	其他类	Others	yes	400028	406369	362955	416770
neg_9710	4-Methoxysalicylic acid	167.034	1.59143	neg	M-H	C8H8O4	92.4	0	-6.62352	-	-	-	56.7	COC1=CC(O)=C(C(=O)O)C=C1	-	酚酸类及其衍生物	Phenolic acids and derivatives	yes	383477	400967	381524	358178
neg_5251	Flavaspidic acid ab	417.155	15.4454	neg	M-H	C22H26O8	97.6	0	-0.306852	-	-	-	58.5	CCCC(=O)C1=C(O)C(C)=C(O)C(CC2=C(O)C(C)(C)C(=O)C(C(C)=O)=C2O)=C1O	-	其他类	Others	yes	384850	394974	387212	405853
neg_7706	3-Hydroxybenzoic Acid	137.023	5.14563	neg	M-H	C7H6O3	95.3	0	-9.61476	C00587	HMDB0002466	1999/6/9;99-06-9	56.8	O=C(O)C1=CC(O)=CC=C1	-	酚酸类及其衍生物	Phenolic acids and derivatives	yes	393343	394557	379012	384505
pos_7430	Puerarin	417.117	4.75858	pos	M+H	C21H20O9	98.1	0	-2.0786	C10524	HMDB0240265;LMPK12050005	3681-99-0;	58.6	O=C1C(C2=CC=C(O)C=C2)=COC2=C1C=CC(O)=C2C1OC(CO)C(O)C(O)C1O	-	黄酮类	Flavonoids	yes	393917	393109	409417	384420
pos_8410	Prunasin	296.112	3.40237	pos	M+H	C14H17NO6	83.6	0	-1.88671	C00844	HMDB0034934;HMDB0035022	99-18-3;138-53-4	55.6	N#CC(OC1OC(CO)C(O)C(O)C1O)C1=CC=CC=C1	-	碳水化合物及其衍生物	Carbohydrates and derivatives	yes	387825	388090	401957	401256
neg_6526	Tectorigenin	299.056	7.75663	neg	M-H	C16H12O6	95.4	0	-0.866713	C10534	HMDB0042024;LMPK12050385	548-77-6;	58.2	COC1=C(O)C2=C(C=C1O)OC=C(C1=CC=C(O)C=C1)C2=O	-	黄酮类	Flavonoids	yes	373314	381430	390518	348447
pos_2493	Kaempferol-3-O-beta-D-glucuronide	463.086	4.91058	pos	M+H	C21H18O12	85.5	0	-2.13265	-	-	-	55.9	O=C(O)C1OC(OC2=C(C3=CC=C(O)C=C3)OC3=CC(O)=CC(O)=C3C2=O)C(O)C(O)C1O	-	黄酮类	Flavonoids	yes	380049	380728	362273	357843
neg_822	DL-Tartaric acid	149.008	2.67025	neg	M-H	C4H6O6	81.6	0	-8.35773	-	-	-	54.3	O=C(O)C(O)C(O)C(=O)O	DL-酒石酸	碳水化合物及其衍生物	Carbohydrates and derivatives	yes	368634	379466	393490	373791
pos_8800	Thalictricoside	494.186	2.62	pos	M+CH3OH+H	C19H27NO12	46	0	-1.54663	-	-	-	48.1	O=[N+]([O-])CCC1=CC=C(OC2OC(COC3OCC(O)C(O)C3O)C(O)C(O)C2O)C=C1	-	碳水化合物及其衍生物	Carbohydrates and derivatives	yes	356905	378665	367569	386191
neg_5891	Oroxylin A	283.061	10.3673	neg	M-H	C16H12O5	99.4	0	-0.760851	C22603	-;LMPK12111096	480-11-5;	59.1	COC1=C(O)C2=C(C=C1O)OC(C1=CC=CC=C1)=CC2=O	-	黄酮类	Flavonoids	yes	392127	378080	367363	383614
neg_716	4-Methylbenzoic Acid	135.044	2.45163	neg	M-H	C8H8O2	73.1	0	-9.57379	C01454	HMDB0029635	99-94-5	52.3	CC1=CC=C(C(=O)O)C=C1	4-甲基苯甲酸	酚酸类及其衍生物	Phenolic acids and derivatives	yes	373104	378014	377689	374696
pos_1383	Maltol	127.039	3.3814	pos	M+H	C6H6O3	64.5	0	-0.167915	C11918	HMDB0030776	118-71-8	52.6	CC1=C(O)C(=O)C=CO1	-	其他类	Others	yes	367418	374950	374176	383993
neg_3357	Ascorbic acid	175.024	6.6307	neg	M-H	C6H8O6	41.2	0	-6.66786	C01041	-;HMDB0000044;PW_C000031	50-81-7	46.6	O=C1C(O)=C(O)OC1C(O)CO	-	其他类	Others	yes	368333	365643	390450	377855
pos_4290	Echinocystic acid	437.341	11.2276	pos	M+H-2H2O	C30H48O4	54.2	0	-1.7819	C08942	-;HMDB0251690	510-30-5;_	49.5	CC1(C)CCC2(C(=O)O)C(O)CC3(C)C(=CCC4C5(C)CCC(O)C(C)(C)C5CCC43C)C2C1	-	萜类	Terpenoids	yes	339272	355305	345032	390312
neg_1462	Homoorientin	447.093	3.77968	neg	M-H	C21H20O11	97.3	0	0.139604	C01821	HMDB0301981	4261-42-1	58.8	O=C1C=C(C2=CC(O)=C(O)C=C2)OC2=C1C(O)=C(C1OC(CO)C(O)C(O)C1O)C(O)=C2	-	黄酮类	Flavonoids	yes	337002	351702	327538	363485
pos_2197	Norcimifugin	293.101	4.52173	pos	M+H	C15H16O6	36.5	0	-2.29186	-	-	-	46	CC(C)(O)C1CC2=C(C=C3OC(CO)=CC(=O)C3=C2O)O1	-	其他类	Others	yes	341266	342537	346211	356440
pos_6864	Phenylethyl beta-D-glucopyranoside	249.111	5.75903	pos	M+H-2H2O	C14H20O6	38.7	0	-2.35611	-	-	-	46.5	OCC1OC(OCCC2=CC=CC=C2)C(O)C(O)C1O	-	碳水化合物及其衍生物	Carbohydrates and derivatives	yes	358519	342244	318456	330117
pos_4261	Cycloastragenol	455.351	11.0677	pos	M+H-2H2O	C30H50O5	73.7	0	-1.90789	-	HMDB0250635	-	53.5	CC(C)(O)C1CCC(C)(C2C(O)CC3(C)C4CC(O)C5C(C)(C)C(O)CCC56CC46CCC23C)O1	-	萜类	Terpenoids	yes	320384	341108	326950	370778
pos_1668	Orientin	449.107	3.79242	pos	M+H	C21H20O11	87.1	0	-1.68001	C10114	HMDB0030614;LMPK12110470	28608-75-5;	56.4	O=C1C=C(C2=CC(O)=C(O)C=C2)OC2=C1C(O)=CC(O)=C2C1OC(CO)C(O)C(O)C1O	-	黄酮类	Flavonoids	yes	351864	340921	362311	374591
neg_8897	Apigenin-6-C-Glucoside-7-O-Glucoside	593.151	3.66768	neg	M-H	C27H30O15	62.2	0	0.389616	-	-	-	51.8	O=C1C=C(C2=CC=C(O)C=C2)OC2=C1C(O)=C(C1OC(CO)C(O)C(O)C1O)C(OC1OC(CO)C(O)C(O)C1O)=C2	-	-	-	yes	342903	337857	364750	377994
neg_2005	Sibirioside A	471.151	4.50127	neg	M-H	C21H28O12	81.8	0	0.177754	-	-	-	55.8	O=C(C=CC1=CC=CC=C1)OCC1OC(OC2(CO)OC(CO)C(O)C2O)C(O)C(O)C1O	-	酚酸类及其衍生物	Phenolic acids and derivatives	yes	347297	337551	345351	339662
neg_2421	2',5,6',7-tetrahydroxyflavone	285.04	4.9683	neg	M-H	C15H10O6	82.6	0	-0.633503	-	-	-	55.8	-	-	-	-	yes	315410	337465	318806	326872
pos_8418	D-Glucose	163.06	3.40237	pos	M+H-H2O	C6H12O6	39.3	0	-1.5033	C00031;C00221	-;HMDB0000122;PW_C000077	50-99-7;2280-44-6;492-61-5;2280-44-6	47.3	O=CC(O)C(O)C(O)C(O)CO	-	碳水化合物及其衍生物	Carbohydrates and derivatives	yes	330073	333954	348873	353971
neg_6545	Cirsiliol	329.066	7.66608	neg	M-H	C17H14O7	72.2	0	-0.721873	C10033	HMDB0250275;LMPK12111227	34334-69-5;_;	53.6	COC1=CC2=C(C(O)=C1OC)C(=O)C=C(C1=CC(O)=C(O)C=C1)O2	-	黄酮类	Flavonoids	yes	343462	333390	338377	317900
neg_4311	Daidzein	253.05	10.0503	neg	M-H	C15H10O4	93	0	-1.46389	C10208	HMDB0003312;LMPK12050038	486-66-8;	57.8	O=C1C(C2=CC=C(O)C=C2)=COC2=C1C=CC(O)=C2	-	黄酮类	Flavonoids	yes	352621	332876	332848	327793
pos_3904	Alisol C	487.341	8.96537	pos	M+H	C30H46O5	39.9	0	-1.78708	C17461	-	-	47	CC(CC(O)C1OC1(C)C)C1=C2CC(O)C3C4(C)CCC(=O)C(C)(C)C4CCC3(C)C2(C)CC1=O	-	萜类	Terpenoids	yes	351588	330890	329034	326079
pos_2419	Homoeriodictyol	303.086	4.80285	pos	M+H	C16H14O6	80.7	0	-2.11678	C09756	-;HMDB0253205;LMPK12140449	446-71-9;_;	55	COC1=C(O)C=CC(C2CC(=O)C3=C(O)C=C(O)C=C3O2)=C1	-	黄酮类	Flavonoids	yes	327673	330188	317394	318773
pos_4178	6-Shogaol	277.179	10.5935	pos	M+H	C17H24O3	55	0	-1.97462	-	-	-	50	CCCCCC=CC(=O)CCC1=CC(OC)=C(O)C=C1	-	其他类	Others	yes	336318	330096	340917	341310
neg_9573	Protocatechuic acid	153.018	2.38625	neg	M-H	C7H6O4	89.3	0	-7.88697	C00230	HMDB0001856	99-50-3	55.9	O=C(O)C1=CC(O)=C(O)C=C1	-	酚酸类及其衍生物	Phenolic acids and derivatives	yes	308880	323411	309718	301799
pos_2425	Baicalin methyl ester	461.107	4.80285	pos	M+H	C22H20O11	44.7	0	-1.94207	-	-	-	47.5	COC(=O)C1OC(OC2=C(O)C(O)=C3C(=O)C=C(C4=CC=CC=C4)OC3=C2)C(O)C(O)C1O	-	-	-	yes	308878	323337	302612	306680
pos_6198	Sudachitin	361.091	7.69562	pos	M+H	C18H16O8	82.7	0	-2.55034	-	HMDB0037335;LMPK12111472	4281-28-1;	55.1	COC1=C(O)C=CC(C2=CC(=O)C3=C(O)C(OC)=C(O)C(OC)=C3O2)=C1	-	类黄酮	Flavonoids	yes	324634	322928	326472	319949
pos_7382	Swertiamarin	339.107	4.82338	pos	M+H-2H2O	C16H22O10	65.6	0	-1.94389	C09800	-;HMDB0258644	17388-39-5;_	51.8	C=CC1C(OC2OC(CO)C(O)C(O)C2O)OC=C2C(=O)OCCC21O	-	碳水化合物及其衍生物	Carbohydrates and derivatives	yes	319175	321182	284226	316297
pos_7614	Thalrugosine	609.295	4.52173	pos	M+H	C37H40N2O6	89.8	0	-2.19724	-	HMDB0242612	-	56.8	COC1=C2C=C(C=C1)CC1C3=C(C=C(OC)C(O)=C3OC3=CC4=C(C=C3OC)CCN(C)C4CC3=CC=C(C=C3)O2)CCN1C	-	-	-	yes	339910	319466	347745	360505
pos_9226	Anabasine	163.123	1.04605	pos	M+H	C10H14N2	77.2	0	-1.69498	C06180	HMDB0004350	13078-04-1	54.7	C1=CC(C2CCCCN2)=CN=C1	新烟碱	生物碱及其衍生物	Alkaloids and derivatives	yes	296971	314776	319036	300642
pos_6354	Galbacin	341.138	7.15415	pos	M+H	C20H20O5	50.3	0	-1.93124	-	-	-	48.8	-	-	木脂素类及其衍生物	Lignans and derivatives	yes	313426	313493	309544	311652
pos_6751	Homoplantaginin	463.123	6.03028	pos	M+H	C22H22O11	97.2	0	-2.03883	C17762	-	-	58.6	COC1=C(OC2OC(CO)C(O)C(O)C2O)C=C2OC(C3=CC=C(O)C=C3)=CC(=O)C2=C1O	-	黄酮类	Flavonoids	yes	321178	313490	312985	315640
pos_1005	Xanthoxylin	197.081	2.62	pos	M+H	C10H12O4	64.7	0	-0.84831	C10726	HMDB0029645	90-24-4	52.4	COC1=CC(O)=C(C(C)=O)C(OC)=C1	-	其他类	Others	yes	298509	312884	323800	298487
pos_5826	Velutin	315.085	9.49045	pos	M+H	C17H14O6	91	0	-2.71462	-	LMPK12111053	0	56.9	COC1=CC(O)=C2C(=O)C=C(C3=CC(OC)=C(O)C=C3)OC2=C1	-	-	-	yes	312058	312742	322287	311183
neg_1278	Icariside F2	401.145	3.5337	neg	M-H	C18H26O10	92.8	0	-0.165639	-	-	-	57.9	OCC1(O)COC(OCC2OC(OCC3=CC=CC=C3)C(O)C(O)C2O)C1O	-	碳水化合物及其衍生物	Carbohydrates and derivatives	yes	301081	306986	318791	308172
pos_5093	Cembrene	545.508	14.1723	pos	2M+H	C20H32	53.7	0	-0.775314	C11893	-;HMDB0036845;LMPR0104190002	1898-13-1;	47.1	CC1=CCC=C(C)CCC=C(C)CCC(C(C)C)C=C1	-	萜类	Terpenoids	yes	283622	302626	12662.8	360071
pos_9120	2-Aminoadipic acid	144.065	1.4184	pos	M+H-H2O	C6H11NO4	59.2	0	-1.06944	C00956	HMDB0302754	-	51.2	NC(CCCC(=O)O)C(=O)O	-	-	-	yes	300035	302088	327140	297607
pos_5142	Carvacrol	133.101	13.8788	pos	M+H-H2O	C10H14O	46.2	0	-1.14634	C09840	HMDB0035770;HMDB0038707;HMDB0035770;LMPR0102090017	499-75-2;	48.8	CC1=C(O)C=C(C(C)C)C=C1	-	萜类	Terpenoids	yes	244953	302029	257503	275141
pos_1883	Vitamin p	611.159	4.09803	pos	M+H	C27H30O16	99.5	0	-1.93976	C05625	HMDB0003249	153-18-4	58.9	CC1OC(OCC2OC(OC3=C(C4=CC(O)=C(O)C=C4)OC4=CC(O)=CC(O)=C4C3=O)C(O)C(O)C2O)C(O)C(O)C1O	维生素P	类黄酮	Flavonoids	yes	295027	300173	287364	313515
pos_2598	Matairesinol	359.148	5.08765	pos	M+H	C20H22O6	93.4	0	-2.20401	C10682	HMDB0035698	580-72-3	57.3	COC1=C(O)C=CC(CC2COC(=O)C2CC2=CC(OC)=C(O)C=C2)=C1	-	木脂素类及其衍生物	Lignans and derivatives	yes	303527	296630	276948	294977
pos_386	Nicotinic acid	124.039	0.72655	pos	M+H	C6H5NO2	74.1	0	-0.605461	C00253	HMDB0001488;PW_C001145	59-67-6	54.3	O=C(O)C1=CN=CC=C1	-	其他类	Others	yes	289573	295457	299730	300245
pos_3186	Androsin	329.122	6.33415	pos	M+H	C15H20O8	58.8	0	-3.16629	-	-	-	50.5	COC1=C(OC2OC(CO)C(O)C(O)C2O)C=CC(C(C)=O)=C1	-	碳水化合物及其衍生物	Carbohydrates and derivatives	yes	303027	293210	277627	272430
pos_5442	Liquidambaric acid	455.351	11.9134	pos	M+H	C30H46O3	59.3	0	-1.83639	-	-	-	50.3	C=C(C)C1CCC2(C(=O)O)CCC3(C)C(CCC4C5(C)CCC(=O)C(C)(C)C5CCC43C)C12	路路通酸	萜类	Terpenoids	yes	284517	286520	257904	263785
pos_3116	Calycosin-7-o-beta-d-glucoside	447.127	6.13953	pos	M+H	C22H22O10	65.1	0	-2.64138	-	-	-	51.9	COC1=C(O)C=C(C2=COC3=C(C=CC(OC4OC(CO)C(O)C(O)C4O)=C3)C2=O)C=C1	-	黄酮类	Flavonoids	yes	244712	283878	250301	267267
neg_8424	Scoparin	461.109	4.30512	neg	M-H	C22H22O11	66.3	0	-0.598338	-	LMPK12110754	0	52	COC1=C(O)C=CC(C2=CC(=O)C3=C(O2)C(C2OC(CO)C(O)C(O)C2O)=C(O)C=C3O)=C1	-	黄酮类	Flavonoids	yes	291288	283647	304120	292080
neg_4965	Albaspidin AA	403.14	14.4438	neg	M-H	C21H24O8	68.7	0	-0.717284	-	-	-	52.7	CC(=O)C1=C(O)C(CC2=C(O)C(C)(C)C(=O)C(C(C)=O)=C2O)=C(O)C(C)(C)C1=O	-	-	-	yes	275471	283326	280955	288027
pos_2384	Fallacinol	301.07	4.75858	pos	M+H	C16H12O6	54.9	0	-2.11784	-	-	-	49.6	COC1=CC2=C(C(=O)C3=C(C=C(CO)C=C3O)C2=O)C(O)=C1	-	醌类	Quinones	yes	291820	282224	292165	279828
pos_8325	Sinapine	310.164	3.52965	pos	M+	C16H24NO5+	96.6	0	-3.84452	C00933	HMDB0029379	18696-26-9;84123-22-8	57.8	COC1=CC(C=CC(=O)OCC[N+](C)(C)C)=CC(OC)=C1O	-	酚酸类及其衍生物	Phenolic acids and derivatives	yes	272225	280731	283674	302297
neg_1759	Forsythoside A	659.175	4.1973	neg	M+Cl	C29H36O15	99	0	0.562777	-	-	-	55.7	CC1OC(OCC2OC(OCCC3=CC(O)=C(O)C=C3)C(O)C(O)C2OC(=O)C=CC2=CC(O)=C(O)C=C2)C(O)C(O)C1O	-	酚酸类及其衍生物	Phenolic acids and derivatives	yes	279958	277765	256356	308119
neg_1669	Violanthin	577.156	4.02372	neg	M-H	C27H30O14	78.3	0	-0.182229	C10196	HMDB0302837;LMPK12110219	40581-17-7;_;	54.8	CC1OC(C2=C3OC(C4=CC=C(O)C=C4)=CC(=O)C3=C(O)C(C3OC(CO)C(O)C(O)C3O)=C2O)C(O)C(O)C1O	-	黄酮类	Flavonoids	yes	287019	277646	294818	300498
neg_9086	Melibiose	323.098	3.38463	neg	M-H2O-H	C12H22O11	73.6	0	-0.659126	C05402	-;HMDB0000048;HMDB0259486;PW_C000033	585-99-9;13299-20-2;_	54.1	OCC1OC(OCC2OC(O)C(O)C(O)C2O)C(O)C(O)C1O	-	碳水化合物及其衍生物	Carbohydrates and derivatives	yes	235861	269484	273848	276730
neg_9200	Osmanthuside h	477.161	3.16713	neg	M+FA-H	C19H28O11	96.5	0	-0.204066	-	-	-	59	OCC1(O)COC(OCC2OC(OCCC3=CC=C(O)C=C3)C(O)C(O)C2O)C1O	-	碳水化合物及其衍生物	Carbohydrates and derivatives	yes	236744	268263	257233	259560
pos_3955	Licoricesaponin g2	839.404	9.2858	pos	M+H	C42H62O17	79.7	0	-2.28534	-	HMDB0039318	-	54.9	CC1(C(=O)O)CCC2(C)CCC3(C)C(=CC(=O)C4C5(C)CCC(OC6OC(C(=O)O)C(O)C(O)C6OC6OC(C(=O)O)C(O)C(O)C6O)C(C)(CO)C5CCC43C)C2C1	-	萜类	Terpenoids	yes	269391	267480	253890	266092
neg_9297	Vicenin II	593.151	3.01335	neg	M-H	C27H30O15	74.9	0	0.22682	C10195	HMDB0030708	23666-13-9	54.5	O=C1C=C(C2=CC=C(O)C=C2)OC2=C(C3OC(CO)C(O)C(O)C3O)C(O)=C(C3OC(CO)C(O)C(O)C3O)C(O)=C12	-	黄酮类	Flavonoids	yes	247312	266920	240182	254314
pos_9141	Cyclo-(Leu-Thr)	215.139	1.2784	pos	M+H	C10H18N2O3	37.8	0	-1.66953	-	-	-	46.5	CC(C)CC1NC(=O)C(C(C)O)NC1=O	-	-	-	yes	257499	266150	283163	251095
pos_6176	Epinepetalactone	167.106	7.80603	pos	M+H	C10H14O2	85.3	0	-1.65595	-	HMDB0035063	17257-15-7	56.4	CC1=COC(=O)C2C(C)CCC12	表假荆芥内酯	其他类	Others	yes	291073	265658	291224	273903
pos_2779	Forsythin	552.243	5.45985	pos	M+NH4	C27H34O11	91.9	0	-2.29735	C17048	-	487-41-2	57.1	COC1=C(OC)C=C(C2OCC3C(C4=C(OC)C=C(OC5OC(CO)C(O)C(O)C5O)C=C4)OCC23)C=C1	-	木脂素类及其衍生物	Lignans and derivatives	yes	299987	261294	209163	292190
pos_933	2-Chromanone	149.06	2.45405	pos	M+H	C9H8O2	54.4	0	-0.666084	-	-	-	50.4	O=C1CCC2=CC=CC=C2O1	2 -色满酮	香豆素类及其衍生物	Coumarins and derivatives	yes	251911	260795	269019	250204
pos_3284	Tricin	331.08	6.5936	pos	M+H	C17H14O7	75.8	0	-2.89172	C10193	-;LMPK12110873	520-32-1;	53.8	COC1=CC(C2=CC(=O)C3=C(O)C=C(O)C=C3O2)=CC(OC)=C1O	-	黄酮类	Flavonoids	yes	302186	260628	269949	303700
pos_355	Guanine	152.056	0.708767	pos	M+H	C5H5N5O	84.5	0	-1.91271	C00242	HMDB0000132;PW_C000086	73-40-5	55.5	NC1=NC(=O)C2=C(N=CN2)N1	-	其他类	Others	yes	247675	259132	248056	240828
pos_9426	2-hydroxycinnamic acid	165.054	0.72655	pos	M+H	C9H8O3	78	0	-1.74235	C01772	HMDB0002641	614-60-8	55	O=C(O)C=CC1=CC=CC=C1O	-	酚酸类及其衍生物	Phenolic acids and derivatives	yes	253991	257928	232048	259989
pos_9664	Laminine	189.159	0.565717	pos	M+H	C9H20N2O2	37.4	0	-1.75122	-	-	-	46.4	C[N+](C)(C)CCCCC(N)C(=O)[O-]	-	氨基酸及其衍生物	Amino acids and derivatives	yes	243265	257395	250487	262387
neg_8519	Kaempferol 3-rutinoside	593.151	4.15392	neg	M-H	C27H30O15	97.2	0	0.394115	-	-	-	58.3	CC1OC(OCC2OC(OC3=C(C4=CC=C(O)C=C4)OC4=CC(O)=CC(O)=C4C3=O)C(O)C(O)C2O)C(O)C(O)C1O	-	黄酮类	Flavonoids	yes	263343	257014	256314	288794
neg_5830	Saikosaponin B1	779.458	10.6036	neg	M-H	C42H68O13	95.8	0	-0.978688	-	HMDB0257448	-	58.7	CC1OC(OC2CCC3(C)C(CCC4(C)C3C=CC3=C5CC(C)(C)CCC5(CO)C(O)CC34C)C2(C)CO)C(O)C(OC2OC(CO)C(O)C(O)C2O)C1O	-	萜类	Terpenoids	yes	246288	254032	239595	272719
neg_10100	Xylitol	151.06	0.596567	neg	M-H	C5H12O5	92.5	0	-8.48636	C00379	HMDB0002917;HMDB0242149;HMDB0002917;HMDB0242149	87-99-0;_	56.2	OCC(O)C(O)C(O)CO	-	碳水化合物及其衍生物	Carbohydrates and derivatives	yes	239687	252048	238241	228606
pos_5233	Oleamide	282.279	13.2846	pos	M+H	C18H35NO	94	0	-1.89892	C19670	HMDB0002117;LMFA08010004	301-02-0;	57.8	CCCCCCCCC=CCCCCCCCC(N)=O	-	脂类	Lipids	yes	265750	251455	263258	267305
pos_381	2-Cyclopentene-1,4-dione	97.0287	0.72655	pos	M+H	C5H4O2	35.8	0	3.05426	-	-	-	46.2	O=C1C=CC(=O)C1	-	-	-	yes	246901	249800	253203	247689
neg_7966	Naringenin-7-O-Glucoside	433.114	4.81368	neg	M-H	C21H22O10	96	0	-0.172305	-	-	-	58.6	O=C1CC(C2=CC=C(O)C=C2)OC2=CC(OC3OC(CO)C(O)C(O)C3O)=CC(O)=C12	-	黄酮类	Flavonoids	yes	243856	247296	246922	255928
pos_3596	Neocnidilide	195.138	7.65177	pos	M+H	C12H18O2	72.4	0	-1.51598	C17002	HMDB0034450;HMDB0302242;HMDB0034450	4567-33-3	53.7	CCCCC1OC(=O)C2=CCCCC21	-	其他类	Others	yes	252205	246693	265497	246482
pos_5463	Licoflavonol	355.117	11.7303	pos	M+H	C20H18O6	91.4	0	-1.96512	-	HMDB0038479;LMPK12111978	60197-60-6;	57	CC(C)=CCC1=C(O)C2=C(C=C1O)OC(C1=CC=C(O)C=C1)=C(O)C2=O	-	黄酮类	Flavonoids	yes	246283	246188	239313	255834
neg_9180	Vicenin 2	593.151	3.18932	neg	M-H	C27H30O15	50.5	0	0.323071	C10195	HMDB0030708;LMPK12110218	23666-13-9;	49.3	O=C1C=C(C2=CC=C(O)C=C2)OC2=C1C(O)=C(C1OC(CO)C(O)C(O)C1O)C(O)=C2C1OC(CO)C(O)C(O)C1O	-	黄酮类	Flavonoids	yes	223994	245847	223023	265406
pos_2773	(r)-9-hydroxy-8,8-dimethyl-9,10-dihydropyrano[2,3-f]chromen-2(8h)-one	269.08	5.45985	pos	M+Na	C14H14O4	48.3	0	6.46504	-	-	-	47.7	CC1(C)OC2=C(CC1O)C1=C(C=C2)C=CC(=O)O1	-	-	-	yes	275564	244014	201038	262694
neg_6883	Cirsimaritin	313.072	6.75792	neg	M-H	C17H14O6	90.8	0	-0.486224	C17785	HMDB0250276;LMPK12111163	6601-62-3;_;	57.3	COC1=C(OC)C(O)=C2C(=O)C=C(C3=CC=C(O)C=C3)OC2=C1	-	黄酮类	Flavonoids	yes	248785	242952	252819	251519
neg_4384	Pectolinarigenin	313.072	10.4119	neg	M-H	C17H14O6	94.1	0	-0.323911	C17784	-;LMPK12111164	520-12-7;	58.1	COC1=CC=C(C2=CC(=O)C3=C(C=C(O)C(OC)=C3O)O2)C=C1	-	黄酮类	Flavonoids	yes	253004	241093	227758	241735
pos_5355	Sphinganine	302.305	12.5322	pos	M+H	C18H39NO2	89.7	0	-2.01838	C00836	HMDB0000269;LMSP01020001;PW_C000184	764-22-7;	56.9	CCCCCCCCCCCCCCCC(O)C(N)CO	-	其他类	Others	yes	239600	239889	242299	235208
pos_4545	Cryptotanshinone	297.148	13.0803	pos	M+H	C19H20O3	96.3	0	-1.993	-	HMDB0035220	35825-57-1	58.2	CC1COC2=C1C(=O)C(=O)C1=C2C=CC2=C1CCCC2(C)C	-	萜类	Terpenoids	yes	237287	236266	226224	245658
pos_7940	Quercetin	303.049	4.09803	pos	M+H	C15H10O7	95	0	-2.60279	C00389	HMDB0005794;LMPK12110004	117-39-5;	57.6	O=C1C(O)=C(C2=CC(O)=C(O)C=C2)OC2=CC(O)=CC(O)=C12	-	黄酮类	Flavonoids	yes	249058	236243	242741	260611
pos_380	Homoserine	84.0448	0.72655	pos	M+H-2H2O	C4H9NO3	92.1	0	3.64238	C00263	HMDB0000719	672-15-1	57.2	NC(CCO)C(=O)O	-	黄酮类	Flavonoids	yes	232399	235880	217817	262032
pos_1907	Scoparone	207.065	4.13873	pos	M+H	C11H10O4	35.4	0	-1.778	C09311	HMDB0030818	120-08-1	46	COC1=C(OC)C=C2OC(=O)C=CC2=C1	-	香豆素类及其衍生物	Coumarins and derivatives	yes	234678	235059	226303	235139
pos_3146	7,8-dihydroxyflavone	255.064	6.2492	pos	M+H	C15H10O4	60.1	0	-3.16338	-	HMDB0247297	-	50.6	O=C1C=C(C2=CC=CC=C2)OC2=C1C=CC(O)=C2O	-	黄酮类	Flavonoids	yes	224258	234232	231030	236800
pos_7835	2-Adamantanone	151.112	4.2427	pos	M+H	C10H14O	65.4	0	-1.38825	-	-	-	52.4	O=C1C2CC3CC(C2)CC1C3	2-金刚烷酮	其他类	Others	yes	236570	234138	233459	243251
neg_9966	D-ribonolactone	147.029	0.763683	neg	M-H	C5H8O5	53.2	0	-8.93283	C02674	HMDB0001900	5336-08-03	48.3	O=C1OC(CO)C(O)C1O	d-核酮内酯	碳水化合物及其衍生物	Carbohydrates and derivatives	yes	219430	230040	208730	209523
neg_7694	Salvianolic acid b	717.146	5.14563	neg	M-H	C36H30O16	97	0	0.285357	-	HMDB0242648	-	58.7	O=C(C=CC1=C2C(=C(O)C=C1)OC(C1=CC(O)=C(O)C=C1)C2C(=O)OC(CC1=CC(O)=C(O)C=C1)C(=O)O)OC(CC1=CC(O)=C(O)C=C1)C(=O)O	-	黄酮类	Flavonoids	yes	211772	228972	204631	226014
pos_7440	5,7-dimethoxycoumarin	207.065	4.75858	pos	M+H	C11H10O4	46.4	0	-1.63926	-	HMDB0032952	487-06-9	48.4	COC1=CC2=C(C=CC(=O)O2)C(OC)=C1	-	香豆素类及其衍生物	Coumarins and derivatives	yes	228115	228792	220882	215041
pos_7788	Juglone	207.065	4.30538	pos	M+CH3OH+H	C10H6O3	58.3	0	-1.76458	C03840	HMDB0030773	481-39-0	51	O=C1C=CC(=O)C2=C1C=CC=C2O	-	醌类	Quinones	yes	217898	223477	220966	220200
pos_7721	Fraxidin	223.06	4.41262	pos	M+H	C11H10O5	97.6	0	-1.35346	C17479	-	525-21-3	58.8	COC1=C(O)C(OC)=C2OC(=O)C=CC2=C1	-	香豆素类及其衍生物	Coumarins and derivatives	yes	211765	222871	222232	222397
pos_9194	Methacrylamide	86.0605	1.10393	pos	M+H	C4H7NO	35.3	0	5.22733	-	HMDB0254513	-	45.6	C=C(C)C(N)=O	-	-	-	yes	229515	222757	243607	215957
pos_2326	P-Mentha-1,3,5,8-tetraene	133.101	4.6933	pos	M+H	C10H12	71.2	0	-0.980015	-	HMDB0029641	1195-32-0	53.6	C=C(C)C1=CC=C(C)C=C1	P-薄荷-1,3,5,8-四烯	其他类	Others	yes	221503	222490	220375	227135
neg_1477	2,6-dihydroxybenzoic acid	153.018	3.82425	neg	M-H	C7H6O4	98.4	0	-7.94469	-	HMDB0013676	303-07-1	57.8	O=C(O)C1=C(O)C=CC=C1O	-	酚酸类及其衍生物	Phenolic acids and derivatives	yes	217933	222475	214556	213073
pos_8887	P-Tolualdehyde	121.065	2.45405	pos	M+H	C8H8O	48.3	0	0.461728	C06758	HMDB0029638;HMDB0303310	104-87-0;_	49.2	CC1=CC=C(C=O)C=C1	对甲基苯甲醛	其他类	Others	yes	213814	220948	222448	221174
neg_5774	Eupatilin	343.082	10.8773	neg	M-H	C18H16O7	94.9	0	-0.878323	C10040	HMDB0029469;LMPK12111228	22368-21-4;	58.1	COC1=C(OC)C=C(C2=CC(=O)C3=C(C=C(O)C(OC)=C3O)O2)C=C1	-	黄酮类	Flavonoids	yes	223528	219212	213921	228065
neg_2773	Steppogenin	287.056	5.47677	neg	M-H	C15H12O6	83.6	0	-0.729615	-	HMDB0037314;LMPK12140533	56486-94-3;	55.9	-	-	黄酮类	Flavonoids	yes	215360	219087	201390	204424
pos_9637	2-Pyrrolidinone	86.0605	0.602033	pos	M+H	C4H7NO	51.5	0	4.96398	C11118	HMDB0002039	616-45-5	48.9	O=C1CCCN1	-	其他类	Others	yes	214807	218392	202207	230563
pos_5883	5,7,4'-trimethoxyflavone	313.106	9.17132	pos	M+H	C18H16O5	44.4	0	-2.37309	-	HMDB0030842	5631-70-9	47.6	COC1=CC=C(C2=CC(=O)C3=C(C=C(OC)C=C3OC)O2)C=C1	-	黄酮类	Flavonoids	yes	224782	215384	217046	216049
pos_7506	Benzyl butyrate	179.106	4.67245	pos	M+H	C11H14O2	43.9	0	-1.69782	-	HMDB0033376	103-37-7	48	-	-	其他类	Others	yes	218864	213073	216590	214862
pos_5500	9(S)-HOTrE	295.226	11.4327	pos	M+H	C18H30O3	89.2	0	-2.14725	C16326	-;HMDB0247705	-;_	56.4	CCC=CCC=CC=CC(O)CCCCCCCC(=O)O	-	脂类	Lipids	yes	208908	212750	201996	229504
pos_2182	1-phenylpropane-1,2-dione	131.049	4.52173	pos	M+H-H2O	C9H8O2	76.5	0	-0.589819	C17268	HMDB0035243	579-07-7	55	-	-	其他类	Others	yes	208568	210449	214255	218026
pos_1418	Tryptophol	144.081	3.42407	pos	M+H-H2O	C10H11NO	66.7	0	-0.966369	C00955	HMDB0003447	526-55-6	52.7	OCCC1=CNC2=CC=CC=C12	色醇	吲哚及其衍生物	Indoles and derivatives	yes	208748	208922	209280	207686
pos_519	L-threonine	84.0448	0.952567	pos	M+H-2H2O	C4H9NO3	82.9	0	3.7989	C00188	HMDB0000167;PW_C000109	72-19-5	54.7	CC(O)C(N)C(=O)O	-	氨基酸及其衍生物	Amino acids and derivatives	yes	198527	208482	228523	195244
pos_2428	Neohesperidin	611.196	4.80285	pos	M+H	C28H34O15	88.1	0	-1.95555	C09806	HMDB0030748;LMPK12140452	13241-33-3;	56.6	COC1=C(O)C=C(C2CC(=O)C3=C(O)C=C(OC4OC(CO)C(O)C(O)C4OC4OC(C)C(O)C(O)C4O)C=C3O2)C=C1	-	黄酮类	Flavonoids	yes	190810	206740	192868	205475
neg_1251	2,3-Dihydroxybenzoic acid	153.018	3.51232	neg	M-H	C7H6O4	99	0	-7.98515	C00196	HMDB0000397	303-38-8	57.8	O=C(O)C1=C(O)C(O)=CC=C1	-	酚酸类及其衍生物	Phenolic acids and derivatives	yes	198309	206427	203310	196425
pos_8185	Albuterol	262.143	3.74793	pos	M+Na	C13H21NO3	51.6	0	8.35922	C11770	HMDB0001937	18559-94-9	48.1	CC(C)(C)NCC(O)C1=CC(CO)=C(O)C=C1	-	其他类	Others	yes	195827	204354	206824	205846
neg_2789	Scutellarin B	461.072	5.49927	neg	M-H	C21H18O12	93.7	0	-0.211854	-	-	-	58.2	O=C(O)C1OC(OC2=C(O)C(O)=C3C(=O)C=C(C4=CC=C(O)C=C4)OC3=C2)C(O)C(O)C1O	-	-	-	yes	208068	203506	190490	194678
pos_4094	Dihydroguaiaretic acid	331.188	10.0074	pos	M+H	C20H26O4	50.5	0	-8.44331	-	HMDB0251316	-	47	COC1=CC(CC(C)C(C)CC2=CC=C(O)C(OC)=C2)=CC=C1O	-	木脂素类及其衍生物	Lignans and derivatives	yes	203166	202700	207456	206891
neg_3454	Hispidulin	299.056	6.91522	neg	M-H	C16H12O6	98.2	0	-0.772811	C10058	-;LMPK12111159	1447-88-7;	58.8	COC1=C(O)C2=C(C=C1O)OC(C1=CC=C(O)C=C1)=CC2=O	-	黄酮类	Flavonoids	yes	208221	202087	200439	194773
neg_2779	Martynoside	651.23	5.47677	neg	M-H	C31H40O15	85.9	0	0.153367	-	HMDB0254342	-	56.6	COC1=C(O)C=C(CCOC2OC(CO)C(OC(=O)C=CC3=CC(OC)=C(O)C=C3)C(OC3OC(C)C(O)C(O)C3O)C2O)C=C1	-	酚酸类及其衍生物	Phenolic acids and derivatives	yes	200561	201488	183046	184179
neg_5576	Lathyrol	333.207	12.2789	neg	M-H	C20H30O4	75.8	0	-0.461037	C09125	-	34420-19-4	54.2	C=C1CCC2C(C=C(C)C(=O)C3(O)CC(C)C(O)C3C1O)C2(C)C	-	萜类	Terpenoids	yes	192055	201425	192394	199882
neg_1937	Heptanoic acid	175.096	4.43498	neg	M+FA-H	C7H14O2	39.4	0	-8.45475	C17714	HMDB0000666;LMFA01010007	111-14-8;	45.9	CCCCCCC(=O)O	-	脂类	Lipids	yes	191863	200043	190555	189095
pos_3455	5,7,3'-Trihydroxy-6,4',5'-trimethoxyflavone	361.091	7.13152	pos	M+H	C18H16O8	42.8	0	-2.48321	-	LMPK12111271	0	47.1	COC1=CC(C2=CC(=O)C3=C(C=C(O)C(OC)=C3O)O2)=CC(O)=C1OC	-	黄酮类	Flavonoids	yes	195912	199465	188789	191849
pos_186	3-hydroxybutyric acid	87.0444	0.602033	pos	M+H-H2O	C4H8O3	53.4	0	3.43468	C01089	HMDB0000011;PW_C000258	625-72-9;300-85-6	49.5	CC(O)CC(=O)O	-	有机酸及其衍生物	Organic acids and derivatives	yes	191951	196495	195822	193895
neg_6310	Formononetin	267.066	8.52263	neg	M-H	C16H12O4	90.6	0	-0.699563	C00858	HMDB0005808;LMPK12050037	485-72-3;	57.4	COC1=CC=C(C2=COC3=C(C=CC(O)=C3)C2=O)C=C1	-	黄酮类	Flavonoids	yes	209360	195341	210236	198282
pos_2880	Perillaldehyde	151.111	5.65308	pos	M+H	C10H14O	47	0	-1.93808	C02576	HMDB0003647	2111-75-3	48.7	C=C(C)C1CC=C(C=O)CC1	-	萜类	Terpenoids	yes	203940	194323	183544	195103
neg_8212	Citrinin	309.098	4.56903	neg	M+Hac-H	C13H14O5	53.7	0	-0.446298	C16765	HMDB0041857	518-75-2	50	CC1=C2C(=COC(C)C2C)C(=O)C(C(=O)O)=C1O	-	-	-	yes	185304	194239	188731	187624
pos_1887	5-Acetylsalicylic acid	181.049	4.11923	pos	M+H	C9H8O4	69.7	0	-1.77288	-	-	-	53	CC(=O)C1=CC(C(=O)O)=C(O)C=C1	-	-	-	yes	196785	193311	183563	197181
pos_6768	Heraclenin	287.091	5.98878	pos	M+H	C16H14O5	45.8	0	-2.68767	-	HMDB0302533	-	47.8	CC1(C)OC1COC1=C2OC=CC2=CC2=C1OC(=O)C=C2	-	香豆素类及其衍生物	Coumarins and derivatives	yes	191498	192126	170479	178707
pos_9433	2-phenylacetamide	136.075	0.72655	pos	M+H	C8H9NO	65	0	-2.02433	C02505	HMDB0010715	103-81-1	52.2	NC(=O)CC1=CC=CC=C1	-	其他类	Others	yes	184572	191684	181683	210588
neg_5411	Vernolic acid	295.228	13.1931	neg	M-H	C18H32O3	86.1	0	-1.138	C14826	-;HMDB0004702	503-07-1;_	56.3	CCCCCC1OC1CC=CCCCCCCCC(=O)O	-	脂类	Lipids	yes	187036	191626	177749	198983
pos_6534	Genistin	433.112	6.5936	pos	M+H	C21H20O10	97.6	0	-1.17391	C09126	-;HMDB0033988	529-59-9	58.2	O=C1C(C2=CC=C(O)C=C2)=COC2=CC(OC3OC(CO)C(O)C(O)C3O)=CC(O)=C12	-	黄酮类	Flavonoids	yes	227059	189098	200690	232787
pos_5873	Nootkatone	273.184	9.26287	pos	M+CH3OH+Na	C15H22O	53.4	0	8.28113	C17914	-;HMDB0013687	4674-50-4	48.6	C=C(C)C1CCC2=CC(=O)CC(C)C2(C)C1	-	萜类	Terpenoids	yes	188750	188672	193702	188304
pos_7777	Cynaroside	449.107	4.30538	pos	M+H	C21H20O11	98.7	0	-1.70584	C03951	HMDB0035588;HMDB0038467	5373/11/5;68321-11-9	58.6	O=C1C=C(C2=CC(O)=C(O)C=C2)OC2=CC(OC3OC(CO)C(O)C(O)C3O)=CC(O)=C12	-	黄酮类	Flavonoids	yes	188074	187925	192472	211812
pos_7514	IristectorinA	493.133	4.65108	pos	M+H	C23H24O12	92	0	-2.05333	-	-	-	57.4	COC1=C(O)C=C(C2=COC3=CC(OC4OC(CO)C(O)C(O)C4O)=C(OC)C(O)=C3C2=O)C=C1	-	黄酮类	Flavonoids	yes	184751	186107	184488	170888
pos_318	L-histidine	156.076	0.6732	pos	M+H	C6H9N3O2	97.8	0	-1.63616	C00135	HMDB0000177;PW_C000116	71-00-1	58.3	NC(CC1=CN=CN1)C(=O)O	-	氨基酸及其衍生物	Amino acids and derivatives	yes	182240	184747	182446	183016
pos_2710	Mellein	179.07	5.28743	pos	M+H	C10H10O3	90.4	0	-1.97591	-	HMDB0301747	480-33-1	57.2	CC1CC2=CC=CC(O)=C2C(=O)O1	-	其他类	Others	yes	200762	184126	184324	181877
pos_9686	N-Methylglutamic acid	162.076	0.547467	pos	M+H	C6H11NO4	41.6	0	-1.90936	C01046	HMDB0062660	35989-16-3	47.2	CNC(CCC(=O)O)C(=O)O	-	氨基酸及其衍生物	Amino acids and derivatives	yes	181350	183963	181694	180365
pos_566	Octopamine	136.075	1.00913	pos	M+H-H2O	C8H11NO2	72.6	0	-1.42931	C04227	HMDB0004825	104-14-3	53.8	NCC(O)C1=CC=C(O)C=C1	-	其他类	Others	yes	171621	183920	213818	185942
pos_6005	Dimethyl sebacate	213.148	8.52382	pos	M+H-H2O	C12H22O4	40.6	0	-2.12782	-	-	-	47.1	COC(=O)CCCCCCCCC(=O)OC	-	脂类	Lipids	yes	204113	182862	200303	190294
pos_7570	2-Methoxybenzaldehyde	137.06	4.60853	pos	M+H	C8H8O2	48.6	0	-1.21399	-	HMDB0033766	135-02-4	49	COC1=CC=CC=C1C=O	2 -甲氧基苯甲醛	其他类	Others	yes	179218	182271	181834	179282
pos_7248	Liquiritin apioside	551.175	5.04327	pos	M+H	C26H30O13	95	0	-2.23703	-	HMDB0037491	74639-14-8	57.8	O=C1CC(C2=CC=C(OC3OC(CO)C(O)C(O)C3OC3OCC(O)(CO)C3O)C=C2)OC2=C1C=CC(O)=C2	-	黄酮类	Flavonoids	yes	188244	181598	172282	188093
pos_1586	Anethole	149.096	3.68168	pos	M+H	C10H12O	42.4	0	-1.17672	C10428	-;HMDB0030837	4180-23-8;104-46-1;4180-23-8	47.8	CC=CC1=CC=C(OC)C=C1	-	其他类	Others	yes	182869	181419	184416	186323
pos_5975	Vanillyl alcohol	137.06	8.65235	pos	M+H-H2O	C8H10O3	89.1	0	-1.32404	C06317	HMDB0032012	498-00-0	57.2	COC1=C(O)C=CC(CO)=C1	-	其他类	Others	yes	202107	181319	194134	181609
pos_7981	Safrole	163.075	4.05513	pos	M+H	C10H10O2	45.4	0	-2.20463	C10490	HMDB0033591	94-59-7	48.1	C=CCC1=CC2=C(C=C1)OCO2	-	其他类	Others	yes	179283	179384	180422	182431
pos_6668	Formononetin 7-O-Glucoside-6''-O-Malonate	517.133	6.2492	pos	M+H	C25H24O12	41.4	0	-2.13721	C16222	-	-	47	COC1=CC=C(C2=COC3=C(C=CC(OC4OC(COC(=O)CC(=O)O)C(O)C(O)C4O)=C3)C2=O)C=C1	-	黄酮类	Flavonoids	yes	188232	176548	191108	191864
pos_4021	Dihydrooroxylin A	287.091	9.67178	pos	M+H	C16H14O5	82.8	0	-2.54724	-	HMDB0037322;LMPK12140611	18956-18-8;	55.3	COC1=C(O)C2=C(C=C1O)OC(C1=CC=CC=C1)CC2=O	-	黄酮类	Flavonoids	yes	207529	176464	181743	184727
neg_916	Salidroside	299.113	2.88353	neg	M-H	C14H20O7	62.1	0	-0.815771	C06046	-;HMDB0257463	10338-51-9;_	51.6	OCC1OC(OCCC2=CC=C(O)C=C2)C(O)C(O)C1O	-	碳水化合物及其衍生物	Carbohydrates and derivatives	yes	168603	176204	164906	168265
pos_660	4-methylphenol	109.065	1.24032	pos	M+H	C7H8O	58.3	0	1.34151	C01468	HMDB0001858	106-44-5	51.1	CC1=CC=C(O)C=C1	-	其他类	Others	yes	166955	175233	192688	187691
neg_8401	2-formamidobenzoic acid	164.034	4.34758	neg	M-H	C8H7NO3	96.7	0	-7.19107	C05653	HMDB0004089	3342-77-6	55.9	O=CNC1=CC=CC=C1C(=O)O	-	-	-	yes	181584	174440	176091	169186
pos_5033	5-Ethyl-2-methylpyridine	122.096	15.2535	pos	M+H	C8H11N	35.8	0	0.185539	-	HMDB0029729	104-90-5	46.7	CCC1=CN=C(C)C=C1	-	其他类	Others	yes	161276	173390	178417	183684
pos_2355	Tracheloside	533.201	4.71563	pos	M+H-H2O	C27H34O12	40.5	0	-1.74763	-	HMDB0030557	33464-71-0	47.1	COC1=C(OC)C=C(CC2COC(=O)C2(O)CC2=CC(OC)=C(OC3OC(CO)C(O)C(O)C3O)C=C2)C=C1	-	木脂素类及其衍生物	Lignans and derivatives	yes	166589	172907	171574	167605
pos_7124	Aurantio-obtusin beta-D-glucoside	493.133	5.24385	pos	M+H	C23H24O12	82.8	0	-2.17967	C10303	-	129025-96-3	55.5	COC1=C(OC2OC(CO)C(O)C(O)C2O)C=C2C(=O)C3=C(C(=O)C2=C1O)C(OC)=C(O)C(C)=C3	-	-	-	yes	180073	172572	178884	167988
pos_2311	P-Cymene	135.117	4.67245	pos	M+H	C10H14	44.6	0	-1.16933	C06575	HMDB0005805;LMPR0102090014	99-87-6;	48.4	CC1=CC=C(C(C)C)C=C1	-	萜类	Terpenoids	yes	170689	172065	170773	175500
neg_3162	Mesaconic Acid	175.024	6.18752	neg	M+FA-H	C5H6O4	39.9	0	-8.98806	C01732	HMDB0000749;LMFA01170116	498-24-8;	45.8	CC(=CC(=O)O)C(=O)O	-	脂类	Lipids	yes	167945	172004	175862	185097
pos_8914	Pantothenic acid	220.118	2.39065	pos	M+H	C9H17NO5	67.7	0	-1.31938	C00864	HMDB0000210;HMDB0250782;PW_C000136	79-83-4;_	52.4	CC(C)(CO)C(O)C(=O)NCCC(=O)O	-	氨基酸及其衍生物	Amino acids and derivatives	yes	175164	169860	174571	166457
pos_5520	Glyasperin c	357.169	11.2728	pos	M+H	C21H24O5	84.4	0	-2.12223	-	-	-	55.6	COC1=C2CC(C3=CC=C(O)C=C3O)COC2=CC(O)=C1CC=C(C)C	-	黄酮类	Flavonoids	yes	166949	169279	185767	180771
pos_9784	Phloroglucinol	127.039	0.247083	pos	M+H	C6H6O3	80.7	0	-0.74749	C02183	HMDB0013675	108-73-6	55.7	OC1=CC(O)=CC(O)=C1	-	酚酸类及其衍生物	Phenolic acids and derivatives	yes	164990	169068	185305	170388
neg_1018	3-hydroxycinnamic acid	163.039	3.12285	neg	M-H	C9H8O3	85.1	0	-6.89754	C12621	HMDB0001713	14755-02-3	55	O=C(O)C=CC1=CC=CC(O)=C1	-	酚酸类及其衍生物	Phenolic acids and derivatives	yes	156273	165689	162880	158466
neg_9795	3-Hydroxy-3-methylglutarate	161.044	1.15752	neg	M-H	C6H10O5	58.9	0	-7.15688	C03761	HMDB0000355	503-49-1	49.8	CC(O)(CC(=O)O)CC(=O)O	3 -羟基- 3 -甲基戊二酸	脂质	Lipids	yes	167513	164033	164864	147153
pos_2452	Genipin	209.08	4.84522	pos	M+H-H2O	C11H14O5	70.7	0	-1.56694	C09780	HMDB0035830	6902-77-8	53.2	COC(=O)C1=COC(O)C2C(CO)=CCC12	-	萜类	Terpenoids	yes	165187	163851	152097	159184
pos_2761	3,6'-Disinapoyl sucrose	737.227	5.41692	pos	M+H-H2O	C34H42O19	84.7	0	-2.01187	-	HMDB0040838	139891-98-8	54.9	COC1=CC(C=CC(=O)OCC2OC(OC3(CO)OC(CO)C(O)C3OC(=O)C=CC3=CC(OC)=C(O)C(OC)=C3)C(O)C(O)C2O)=CC(OC)=C1O	-	酚酸类及其衍生物	Phenolic acids and derivatives	yes	162126	163544	159661	151670
neg_1252	2,3,4-trihydroxybenzoic acid	169.013	3.51232	neg	M-H	C7H6O5	83.1	0	-6.53872	-	HMDB0059964	610-02-6	54.9	O=C(O)C1=CC=C(O)C(O)=C1O	-	-	-	yes	155248	163400	166054	159231
pos_7478	Verbenone	151.112	4.71563	pos	M+H	C10H14O	44.7	0	-1.55812	C09913	-;HMDB0259787	18309-32-5;_	48.3	CC1=CC(=O)C2CC1C2(C)C	-	萜类	Terpenoids	yes	164370	161789	158987	159431
pos_1990	Methysticin	275.091	4.2427	pos	M+H	C15H14O5	67.5	0	-2.5638	C09952	HMDB0033590;HMDB0254671	495-85-2;_	52.4	COC1=CC(=O)OC(C=CC2=CC=C3OCOC3=C2)C1	醉人素	其他类	Others	yes	165260	161414	162418	167695
pos_8319	Dopamine	136.076	3.55095	pos	M+H-H2O	C8H11NO2	51.5	0	-0.655087	C03758	HMDB0000073;PW_C000052	51-61-6;62-31-7	49.5	NCCC1=CC(O)=C(O)C=C1	-	其他类	Others	yes	154108	160917	167040	167516
pos_7386	Naringenin	273.075	4.82338	pos	M+H	C15H12O5	85.3	0	-2.24527	C00509	HMDB0002670;LMPK12140001	480-41-1;	55.9	O=C1CC(C2=CC=C(O)C=C2)OC2=CC(O)=CC(O)=C12	-	黄酮类	Flavonoids	yes	159989	160815	152639	157035
neg_7198	Chrysoeriol 7-o-glucoside	461.109	6.03233	neg	M-H	C22H22O11	61.5	0	-0.726647	-	-	-	51.6	COC1=CC(C2=CC(=O)C3=C(O)C=C(OC4OC(CO)C(O)C(O)C4O)C=C3O2)=CC=C1O	-	黄酮类	Flavonoids	yes	167909	160408	201876	219710
pos_6142	Artemisinic acid	235.169	7.93842	pos	M+H	C15H22O2	74.9	0	-2.19265	C20309	-;HMDB0248622	80286-58-4;_	53.7	C=C(C(=O)O)C1CCC(C)C2CCC(C)=CC12	-	萜类	Terpenoids	yes	156549	157659	168954	161258
pos_745	2'-O-Methyladenosine	282.119	1.75123	pos	M+H	C11H15N5O4	81.5	0	-1.70112	C04779	HMDB0004326	2140-79-6	54.2	COC1C(O)C(CO)OC1N1C=NC2=C(N)N=CN=C21	-	核苷酸及其衍生物	Nucleotides and derivatives	yes	150797	156684	153693	153654
pos_4320	Sanggenone h	355.117	11.4327	pos	M+H	C20H18O6	47.6	0	-2.10977	-	-	-	48.1	CC1(C)C=CC2=C(O1)C(C1CC(=O)C3=C(O)C=C(O)C=C3O1)=CC=C2O	-	黄酮类	Flavonoids	yes	149704	155018	144989	161695
pos_5070	Pheophorbide a	593.275	14.366	pos	M+H	C35H36N4O5	38.3	0	-1.528	C18021	-;HMDB0256449	15664-29-6;_	46.7	C=CC1=C(C)C2=NC1=CC1=NC(=CC3=C(C)C4=C(O)C(C(=O)OC)C(=C5NC(=C2)C(C)C5CCC(=O)O)C4=N3)C(CC)=C1C	脱镁叶绿甲酯酸a	其他类	Others	yes	112183	154878	204058	198813
neg_2743	Itaconic acid	175.024	5.41178	neg	M+FA-H	C5H6O4	41.5	0	-9.12662	C00490	HMDB0002092;LMFA01170063	97-65-4;	46.2	C=C(CC(=O)O)C(=O)O	-	脂类	Lipids	yes	145609	154609	154894	152057
neg_447	Guanosine	282.084	1.07258	neg	M-H	C10H13N5O5	96.8	0	-0.403587	C00387	HMDB0000133;PW_C000087	118-00-3	58.4	NC1=NC2=C(N=CN2C2OC(CO)C(O)C2O)C(=O)N1	-	核苷酸及其衍生物	Nucleotides and derivatives	yes	183432	154507	166412	148150
neg_4674	Emodin	269.045	12.1662	neg	M-H	C15H10O5	96.5	0	-0.724166	C10343	HMDB0035214;LMPK13040008	518-82-1;	58.3	CC1=CC2=C(C(=O)C3=C(C=C(O)C=C3O)C2=O)C(O)=C1	-	醌类	Quinones	yes	147258	153171	145434	138159
neg_8435	Sinapic acid	223.06	4.30512	neg	M-H	C11H12O5	99.1	0	-3.32735	C00482	HMDB0032616	530-59-6;7362-37-0;7362-37-0	58.6	COC1=CC(C=CC(=O)O)=CC(OC)=C1O	-	酚酸类及其衍生物	Phenolic acids and derivatives	yes	153889	152667	153331	152506
neg_6741	Kaempferol	285.04	7.09827	neg	M-H	C15H10O6	63.6	0	-0.407884	C05903	HMDB0005801;HMDB0032008;LMPK12110003	520-18-3;80714-53-0;	51.9	O=C1C(O)=C(C2=CC=C(O)C=C2)OC2=CC(O)=CC(O)=C12	-	黄酮类	Flavonoids	yes	148782	152121	147515	141797
pos_5207	9-oxooctadeca-10,12-dienoic acid	295.226	13.4455	pos	M+H	C18H30O3	93.3	0	-1.82501	-	HMDB0247609	-	57.2	CCCCCC=CC=CC(=O)CCCCCCCC(=O)O	-	-	-	yes	158828	151877	159650	174179
pos_1407	(2S,3R,4S,5S,6R)-2-(3,5-dihydroxyphenoxy)-6-(hydroxymethyl)oxane-3,4,5-triol	289.091	3.40237	pos	M+H	C12H16O8	42.4	0	-2.09082	-	-	-	47.4	-	-	-	-	yes	148728	151461	154058	152319
pos_2480	Iridin	523.144	4.88822	pos	M+H	C24H26O13	89.8	0	-1.89729	C10465	-	491-74-7	57	COC1=CC(C2=COC3=CC(OC4OC(CO)C(O)C(O)C4O)=C(OC)C(O)=C3C2=O)=CC(O)=C1OC	-	黄酮类	Flavonoids	yes	147630	151437	140493	140241
neg_7762	Leucosceptoside A	637.214	5.05672	neg	M-H	C30H38O15	88.8	0	0.274001	-	-	-	57.3	COC1=C(O)C=CC(C=CC(=O)OC2C(CO)OC(OCCC3=CC(O)=C(O)C=C3)C(O)C2OC2OC(C)C(O)C(O)C2O)=C1	-	酚酸类及其衍生物	Phenolic acids and derivatives	yes	131416	150745	139599	151063
pos_2276	Calycanthoside	385.112	4.60853	pos	M+H	C17H20O10	83.4	0	-2.32855	-	-	-	55.4	COC1=C(OC2OC(CO)C(O)C(O)C2O)C(OC)=C2OC(=O)C=CC2=C1	异嗪皮啶-7-O-β-D-葡萄糖苷	香豆素类及其衍生物	Coumarins and derivatives	yes	144829	148168	142689	130842
pos_6067	Epoxylathyrol	351.214	8.20923	pos	M+H	C20H30O5	58.3	0	-8.38992	-	-	-	47.8	-	-	萜类	Terpenoids	yes	151167	147640	150898	150570
pos_4092	Estradiol	273.184	10.0074	pos	M+H	C18H24O2	44.5	0	-2.13335	C00951	HMDB0000151;PW_C000098	50-28-2	47.2	CC12CCC3C4=C(C=C(O)C=C4)CCC3C1CCC2O	雌二醇	甾体及其衍生物	Steroids and steroid derivatives	yes	146888	147294	151038	146429
neg_661	P-Anisic Acid	151.039	2.2982	neg	M-H	C8H8O3	65	0	-8.07499	C02519	HMDB0001101	100-09-4	50.9	COC1=CC=C(C(=O)O)C=C1	p-茴香酸	酚酸类及其衍生物	Phenolic acids and derivatives	yes	140752	145503	142183	139439
pos_9201	Crotonoside	284.098	1.06608	pos	M+H	C10H13N5O5	89.5	0	-2.16588	C08432	-	1818-71-9	56.4	NC1=C2N=CN(C3OC(CO)C(O)C3O)C2=NC(=O)N1	-	核苷酸及其衍生物	Nucleotides and derivatives	yes	134550	145417	156860	136134
neg_10080	Hexuronic acid	193.034	0.614567	neg	M-H	C6H10O7	87	0	-5.22293	-	-	-	55.5	O=C(O)C1OC(O)C(O)C(O)C1O	己糖醛酸	碳水化合物及其衍生物	Carbohydrates and derivatives	yes	155821	141120	142985	135718
neg_1138	Uroxanthin	294.098	3.27723	neg	M-H	C14H17NO6	52.3	0	-0.0493413	-	HMDB0061755	487-60-5	49.7	OCC1OC(OC2=CNC3=CC=CC=C23)C(O)C(O)C1O	-	-	-	yes	123025	140941	138422	134875
neg_1624	P-Hydroxy-cinnamic acid	163.039	4.00183	neg	M-H	C9H8O3	79.6	0	-7.25697	-	-	-	54	-	-	酚酸类及其衍生物	Phenolic acids and derivatives	yes	137956	139766	132478	132132
pos_8517	2-oxindole	134.06	3.21087	pos	M+H	C8H7NO	95.1	0	-0.517167	C12312	HMDB0061918	59-48-3	58.5	O=C1CC2=CC=CC=C2N1	2-吲哚酮	吲哚及其衍生物	Indoles and derivatives	yes	128698	139722	131772	139793
neg_4251	Fastigenin	343.082	9.78035	neg	M-H	C18H16O7	91.3	0	-1.01982	C10032	HMDB0303612	-	57.2	-	-	-	-	yes	157559	136374	147498	140158
neg_3000	Epimeredinoside A	651.229	5.87712	neg	M-H	C31H40O15	69.6	0	0.0795621	-	-	-	53.2	COC1=C(O)C=CC(C=CC(=O)OCC2OC(OCCC3=CC(OC)=C(O)C=C3)C(O)C(OC3OC(C)C(O)C(O)C3O)C2O)=C1	-	-	-	yes	132693	135038	123214	156093
pos_7994	3-methoxycinnamic acid	179.07	4.03315	pos	M+H	C10H10O3	66.7	0	-1.43599	-	-	-	52.3	COC1=CC(C=CC(=O)O)=CC=C1	-	-	-	yes	131816	134398	128204	134809
neg_637	3,4-Dihydroxyphenylacetic acid	167.034	2.18853	neg	M-H	C8H8O4	80.6	0	-6.72828	C01161	HMDB0001336	102-32-9	54.2	O=C(O)CC1=CC(O)=C(O)C=C1	-	其他类	Others	yes	139115	134385	136994	127343
pos_4633	Makisterone a	495.331	13.5833	pos	M+H	C28H46O7	70.1	0	-1.36287	C16874	-	20137-14-8	52.7	CC(CC(O)C(C)(O)C1CCC2(O)C3=CC(=O)C4CC(O)C(O)CC4(C)C3CCC12C)C(C)(C)O	-	甾体及其衍生物	Steroids and steroid derivatives	yes	136565	134034	134880	144787
pos_8542	7-Methylcoumarin	161.06	3.16802	pos	M+H	C10H8O2	60.8	0	-0.664457	-	-	-	51.5	CC1=CC2=C(C=C1)C=CC(=O)O2	-	-	-	yes	126812	132808	127716	132912
pos_5732	Methylgingerol	309.205	9.98475	pos	M+H	C18H28O4	61.3	0	-2.81202	-	HMDB0029852	-	50.3	CCCCCC(O)CC(=O)CCC1=CC=C(OC)C(OC)=C1	甲基姜酚	其他类	Others	yes	133856	132324	136432	139380
neg_3173	Chrysin	253.05	6.2303	neg	M-H	C15H10O4	95.9	0	-2.67256	C10028	HMDB0036619;LMPK12110189	480-40-0;	58	O=C1C=C(C2=CC=CC=C2)OC2=CC(O)=CC(O)=C12	-	黄酮类	Flavonoids	yes	136299	131430	135145	144191
pos_6846	Dihydrokaempferol	289.07	5.77985	pos	M+H	C15H12O6	57.5	0	-3.2802	C00974	HMDB0030847;LMPK12140720	480-20-6;	49.9	O=C1C2=C(O)C=C(O)C=C2OC(C2=CC=C(O)C=C2)C1O	-	黄酮类	Flavonoids	yes	131315	130626	122264	125308
pos_7154	Scytalone	177.054	5.19892	pos	M+H-H2O	C10H10O4	88.5	0	-1.35622	C00779	-	49598-85-8	56.8	O=C1CC(O)CC2=C1C(O)=CC(O)=C2	-	其他类	Others	yes	135286	130126	124435	128722
pos_1898	Apiosylskimmin	457.133	4.11923	pos	M+H	C20H24O12	93.2	0	-2.24373	-	-	-	57.4	O=C1C=CC2=C(C=C(OC3OC(COC4OCC(O)(CO)C4O)C(O)C(O)C3O)C=C2)O1	-	香豆素类及其衍生物	Coumarins and derivatives	yes	132885	129422	137805	138695
pos_6021	Deoxyandrographolide	335.221	8.4567	pos	M+H	C20H30O4	69.5	0	-2.57136	-	-	-	51.9	CC1=C(CCC2=CCOC2=O)C2(C)CCC(O)C(C)(CO)C2CC1	-	萜类	Terpenoids	yes	123978	123553	128407	120818
pos_6086	Hydrangenol	257.08	8.14087	pos	M+H	C15H12O4	44.4	0	-2.23726	C10262	-	480-47-7	47.9	O=C1OC(C2=CC=C(O)C=C2)CC2=C1C(O)=CC=C2	-	其他类	Others	yes	128424	123447	127318	124801
pos_5201	Phthalic anhydride	149.023	13.4913	pos	M+H	C8H4O3	87	0	-1.03048	-	HMDB0256501	-	56.5	O=C1OC(=O)C2=CC=CC=C12	-	其他类	Others	yes	132077	123407	127234	119002
pos_2142	Bidenoside C	311.148	4.45702	pos	M+H	C16H22O6	51	0	-2.48226	-	-	-	49	-	-	脂类	Lipids	yes	125917	123284	120461	124312
neg_9036	Ethyl caffeate	253.071	3.46808	neg	M+FA-H	C11H12O4	79.9	0	-1.48167	-	HMDB0301712	102-37-4	55.4	CCOC(=O)C=CC1=CC(O)=C(O)C=C1	-	酚酸类及其衍生物	Phenolic acids and derivatives	yes	118371	122784	127001	122997
neg_9872	Cyclic guanosine monophosphate	344.04	0.989233	neg	M-H	C10H12N5O7P	95.1	0	-0.730152	-	-	-	58	NC1=NC2=C(N=CN2C2OC3COP(=O)(O)OC3C2O)C(=O)N1	-	核苷酸及其衍生物	Nucleotides and derivatives	yes	150335	122183	158159	123039
pos_1882	Isoquercetin	465.102	4.09803	pos	M+H	C21H20O12	99.5	0	-2.02965	C05623	HMDB0037362	482-35-9	58.9	O=C1C(OC2OC(CO)C(O)C(O)C2O)=C(C2=CC(O)=C(O)C=C2)OC2=CC(O)=CC(O)=C12	-	黄酮类	Flavonoids	yes	127951	121600	122496	131839
neg_708	Monotropein	389.109	2.40828	neg	M-H	C16H22O11	43.8	0	0.0439202	C09788	HMDB0035608;LMPR0102070012	5945-50-6;	47.9	O=C(O)C1=COC(OC2OC(CO)C(O)C(O)C2O)C2C1C=CC2(O)CO	-	萜类	Terpenoids	yes	111163	121041	109936	115584
neg_8443	Eriocitrin	595.167	4.2843	neg	M-H	C27H32O15	94.3	0	0.130251	C09732	HMDB0005811;LMPK12140366	13463-28-0;	58.1	CC1OC(OCC2OC(OC3=CC(O)=C4C(=O)CC(C5=CC(O)=C(O)C=C5)OC4=C3)C(O)C(O)C2O)C(O)C(O)C1O	-	黄酮类	Flavonoids	yes	124883	120572	137344	139175
pos_2237	Geranic Acid	169.122	4.58715	pos	M+H	C10H16O2	59.3	0	-1.59339	C16461	HMDB0036103;LMFA01030784	459-80-3;	51.1	CC(C)=CCCC(C)=CC(=O)O	-	萜类	Terpenoids	yes	119691	120459	118414	117614
pos_8498	Gamma-glutamylphenylalanine	295.128	3.23268	pos	M+H	C14H18N2O5	89.4	0	-1.25836	-	HMDB0000594	7432-24-8	56.3	NC(CCC(=O)NC(CC1=CC=CC=C1)C(=O)O)C(=O)O	-	氨基酸及其衍生物	Amino acids and derivatives	yes	111362	120447	119966	114406
pos_510	2-methylpyridin-3-ol	110.06	0.933167	pos	M+H	C6H7NO	35.2	0	1.16404	-	-	-	46.4	CC1=C(O)C=CC=N1	-	-	-	yes	109929	120108	148808	119600
neg_6431	Diosmetin	299.056	8.04692	neg	M-H	C16H12O6	95.4	0	-1.10688	C10038	HMDB0029676;LMPK12110824	520-34-3;	58	COC1=C(O)C=C(C2=CC(=O)C3=C(O)C=C(O)C=C3O2)C=C1	-	黄酮类	Flavonoids	yes	129359	119961	128087	124547
neg_8978	2-Coumaroylquinic acid	337.093	3.5557	neg	M-H	C16H18O8	89.7	0	0.17829	-	HMDB0029681	-	57.1	-	-	-	-	yes	120337	119908	121439	124397
pos_2022	Aloin A	419.133	4.28372	pos	M+H	C21H22O9	35.9	0	-2.23845	C10305	-	1415-73-2	45.6	O=C1C2=C(C=CC=C2O)C(C2OC(CO)C(O)C(O)C2O)C2=C1C(O)=CC(CO)=C2	-	醌类	Quinones	yes	122991	119858	122882	135131
pos_3239	Cinnamic acid	131.049	6.48317	pos	M+H-H2O	C9H8O2	90.9	0	-1.21529	C10438	HMDB0000567;HMDB0000930;HMDB0000567;HMDB0000930	621-82-9;102-94-3;140-10-3	57.6	O=C(O)C=CC1=CC=CC=C1	-	有机酸及其衍生物	Organic acids and derivatives	yes	114339	117843	117108	112244
pos_3382	Caryophyllene oxide	221.19	6.88195	pos	M+H	C15H24O	79.3	0	-2.04107	C16908	HMDB0036789	1139-30-6	54.9	C=C1CCC2OC2(C)CCC2C1CC2(C)C	-	萜类	Terpenoids	yes	123608	117090	119253	112527
pos_4550	Tributyl phosphate	267.171	13.1028	pos	M+H	C12H27O4P	82.1	0	-1.77575	C14439	HMDB0259164	126-73-8;_	55.8	CCCCOP(=O)(OCCCC)OCCCC	-	有机酸及其衍生物	Organic acids and derivatives	yes	167299	116624	91958.7	81645.2
pos_565	P-Hydroxybenzaldehyde	123.044	1.00913	pos	M+H	C7H6O2	84.2	0	-0.107885	C00633	HMDB0011718	123-08-0	56.4	O=CC1=CC=C(O)C=C1	-	其他类	Others	yes	111299	116264	117343	114951
neg_9084	Regaloside B	487.146	3.38463	neg	M+FA-H	C20H26O11	45.8	0	0.217866	-	-	-	48	CC(=O)OCC(COC(=O)C=CC1=CC=C(O)C=C1)OC1OC(CO)C(O)C(O)C1O	-	脂类	Lipids	yes	101994	116175	112141	115423
pos_212	Gamma-Aminobutyric Acid	104.071	0.619833	pos	M+H	C4H9NO2	52.9	0	2.49063	C00334	HMDB0000112;PW_C000071	1956/12/2;56-12-2	49.6	NCCCC(=O)O	-	氨基酸及其衍生物	Amino acids and derivatives	yes	107490	115816	116432	117433
pos_9629	Carnitine	162.112	0.602033	pos	M+H	C7H15NO3	38.6	0	-2.2749	C00487	-	406-76-8	46.2	C[N+](C)(C)CC(O)CC(=O)[O-]	-	其他类	Others	yes	114769	115252	115016	117611
neg_9128	Dihydroartemisinin	283.155	3.27723	neg	M-H	C15H24O5	36.5	0	-0.442619	-	HMDB0242686	-	46.6	CC1CCC2C(C)C(O)OC3OC4(C)CCC1C32OO4	-	萜类	Terpenoids	yes	105728	115090	116826	114291
pos_7477	4-(2,6,6-Trimethylcyclohexa-1,3-dienyl)but-3-en-2-one	191.143	4.71563	pos	M+H	C13H18O	43.2	0	-1.53577	-	-	-	47.8	CC(=O)C=CC1=C(C)C=CCC1(C)C	-	-	-	yes	116007	115011	117324	113142
pos_8957	4-Ethyl-2-methoxyphenol	153.091	2.28573	pos	M+H	C9H12O2	37.7	0	-1.08994	-	HMDB0040175	2785-89-9	46.9	CCC1=CC(OC)=C(O)C=C1	4-乙基-2-甲氧基苯酚	其他类	Others	yes	116209	114949	119728	111930
neg_9255	Picein	357.119	3.1014	neg	M+Hac-H	C14H18O7	38.6	0	-0.358551	C10720	-	530-14-3	47	CC(=O)C1=CC=C(OC2OC(CO)C(O)C(O)C2O)C=C1	-	碳水化合物及其衍生物	Carbohydrates and derivatives	yes	107397	113503	106690	107186
pos_3005	2'-Hydroxy-5'-methylacetophenone	151.075	5.86145	pos	M+H	C9H10O2	47.1	0	-1.99021	-	HMDB0032592	1450-72-2	48.6	CC(=O)C1=C(O)C=CC(C)=C1	2 ' -羟基- 5 ' -甲基苯乙酮	其他类	Others	yes	125053	113351	104952	128998
pos_9436	Nicotinamide	123.055	0.72655	pos	M+H	C6H6N2O	51.3	0	-0.546755	C00153	HMDB0001406;HMDB0303717	98-92-0;_	49.6	NC(=O)C1=CN=CC=C1	-	维生素类	Vitamins	yes	111365	112646	118546	116790
pos_2570	Neoliquiritin	419.133	5.04327	pos	M+H	C21H22O9	80.3	0	-2.38804	-	HMDB0037490;LMPK12140022	5088-75-5;	54.9	O=C1CC(C2=CC=C(O)C=C2)OC2=C1C=CC(OC1OC(CO)C(O)C(O)C1O)=C2	-	黄酮类	Flavonoids	yes	117005	112554	104435	111753
pos_8700	2-aminoacetophenone	118.065	2.87163	pos	M+H-H2O	C8H9NO	66	0	0.534156	-	HMDB0032628	613-89-8	52.5	NCC(=O)C1=CC=CC=C1	-	其他类	Others	yes	113461	112283	118047	119291
pos_1396	2(5H)-Furanone	85.0288	3.40237	pos	M+H	C4H4O2	36.3	0	5.25326	C17601	HMDB0032330	497-23-4	45.8	O=C1C=CCO1	-	其他类	Others	yes	109344	111408	113818	116620
neg_7274	Arctiin	533.202	5.85477	neg	M-H	C27H34O11	93.7	0	-0.996187	C16915	HMDB0301809;HMDB0248568	20362-31-6;_	49.6	COC1=C(OC)C=C(CC2COC(=O)C2CC2=CC(OC)=C(OC3OC(CO)C(O)C(O)C3O)C=C2)C=C1	-	木脂素类及其衍生物	Lignans and derivatives	yes	117416	109809	112558	122758
neg_1310	Sibiricose A5	517.156	3.5781	neg	M-H	C22H30O14	66.8	0	-0.521984	-	-	-	51.9	COC1=C(O)C=CC(C=CC(=O)OC2C(O)C(CO)OC2(CO)OC2OC(CO)C(O)C(O)C2O)=C1	-	酚酸类及其衍生物	Phenolic acids and derivatives	yes	110405	109746	116653	113210
pos_860	2,5-Dimethylbenzaldehyde	135.08	2.28573	pos	M+H	C9H10O	53.2	0	-0.744167	-	HMDB0032014	34341-29-2	49.9	CC1=CC(C=O)=C(C)C=C1	-	其他类	Others	yes	105256	108589	112528	110045
pos_4121	Deoxoglycyrrhizin	809.43	10.2792	pos	M+H	C42H64O15	51.1	0	-2.07132	-	HMDB0038739	118536-86-0	48.9	CC1(C(=O)O)CCC2(C)CCC3(C)C(=CCC4C5(C)CCC(OC6OC(C(=O)O)C(O)C(O)C6OC6OC(C(=O)O)C(O)C(O)C6O)C(C)(C)C5CCC43C)C2C1	去氧甘草苷	萜类	Terpenoids	yes	103447	108232	118482	101021
pos_4370	Licochalcone A	339.158	11.9134	pos	M+H	C21H22O4	93.2	0	-2.0096	-	HMDB0029514;LMPK12120424	58749-22-7;	57.3	C=CC(C)(C)C1=C(O)C=C(OC)C(C=CC(=O)C2=CC=C(O)C=C2)=C1	-	黄酮类	Flavonoids	yes	103724	107247	100527	106246
pos_3917	Saikosaponin F	946.571	9.03355	pos	M+NH4	C48H80O17	93.7	0	-2.80576	-	-	-	57.6	CC1OC(OC2C(COC3OC(CO)C(O)C(O)C3O)OC(OC3CCC4(C)C(CCC5(C)C4CC=C4C6CC(C)(C)CCC6(CO)C(O)CC45C)C3(C)C)C(O)C2O)C(O)C(O)C1O	-	萜类	Terpenoids	yes	111038	106432	104664	104537
neg_8585	Verbasoside	461.167	4.04548	neg	M-H	C20H30O12	91.3	0	0.165855	-	HMDB0039233	61548-34-3	57.1	CC1OC(OC2C(O)C(CO)OC(OCCC3=CC(O)=C(O)C=C3)C2O)C(O)C(O)C1O	-	碳水化合物及其衍生物	Carbohydrates and derivatives	yes	106840	106093	110533	106509
pos_5800	Jasmonic acid	211.132	9.67178	pos	M+H	C12H18O3	72.4	0	-2.09907	C08491	HMDB0032797;LMFA02020001	6894-38-8;59366-47-1;	53.5	CCC=CCC1C(=O)CCC1CC(=O)O	-	脂类	Lipids	yes	116790	106033	112470	107060
neg_7751	Dehydrodiconiferylalcohol	357.134	5.07943	neg	M-H	C20H22O6	36.2	0	-0.562287	-	-	-	45.4	COC1=C(O)C=CC(C2OC3=C(C=C(C=CCO)C=C3OC)C2CO)=C1	-	黄酮类	Flavonoids	yes	102319	105606	101230	110209
neg_5937	Odoratin	313.072	10.1182	neg	M-H	C17H14O6	90.1	0	-0.312761	-	LMPK12050113	0	57.2	COC1=C(O)C=C(C2=COC3=CC(O)=C(OC)C=C3C2=O)C=C1	-	黄酮类	Flavonoids	yes	106580	104353	103434	102557
neg_1491	3-O-Feruloylquinic acid	367.103	3.82425	neg	M-H	C17H20O9	87.9	0	-0.375047	C02572	HMDB0030669	-	56.4	COC1=C(O)C=CC(C=CC(=O)OC2CC(O)(C(=O)O)CC(O)C2O)=C1	-	酚酸类及其衍生物	Phenolic acids and derivatives	yes	101077	104270	102795	106072
pos_7774	4-Coumaric acid	147.044	4.32733	pos	M+H-H2O	C9H8O3	87.9	0	-1.26575	C06738	HMDB0030677	4501-31-9	56.7	O=C(O)C=CC1=CC=C(O)C=C1	-	酚酸类及其衍生物	Phenolic acids and derivatives	yes	106418	103972	106696	106333
pos_6793	Linarin	593.185	5.90363	pos	M+H	C28H32O14	97.8	0	-2.63269	-	HMDB0254097	-	57.9	COC1=CC=C(C2=CC(=O)C3=C(O)C=C(OC4OC(COC5OC(C)C(O)C(O)C5O)C(O)C(O)C4O)C=C3O2)C=C1	-	黄酮类	Flavonoids	yes	109633	103244	119141	95655.6
pos_4120	(+)-Ganodermanondiol	439.356	10.2792	pos	M+H-H2O	C30H48O3	41.3	0	-1.7649	-	-	-	46.6	CC(CCC(O)C(C)(C)O)C1CCC2(C)C3=CCC4C(C)(C)C(=O)CCC4(C)C3=CCC12C	-	-	-	yes	102740	102999	103247	101727
neg_754	Kinetin	214.071	2.51753	neg	M-H	C10H9N5O	57	0	-9.75028	C08272	HMDB0012245	525-79-1	48.3	C1=COC(CNC2=NC=NC3=C2NC=N3)=C1	-	其他类	Others	yes	102784	102517	99402.6	98808.2
neg_2528	Piceol	135.044	5.10173	neg	M-H	C8H8O2	54.7	0	-9.45662	-	-	-	48.7	CC(=O)C1=CC=C(O)C=C1	-	其他类	Others	yes	104004	102213	102388	101796
pos_8187	Ile-Ile	245.186	3.74793	pos	M+H	C12H24N2O3	53.6	0	-1.56936	-	HMDB0028910	-	49.7	CCC(C)C(N)C(=O)NC(C(=O)O)C(C)CC	-	-	-	yes	97076	99443.9	97613.2	98505
neg_8800	2',6'-Dihydroxypinobanksin	303.051	3.80218	neg	M-H	C15H12O7	89.3	0	-0.38378	-	-	-	57.1	O=C1C2=C(O)C=C(O)C=C2OC(C2=C(O)C=CC=C2O)C1O	-	-	-	yes	96826.3	99120.7	93282.3	95593.4
pos_2360	Indole-3-carboxaldehyde	146.06	4.73728	pos	M+H	C9H7NO	97.4	0	-1.39864	C08493	HMDB0029737	487-89-8	57.2	O=CC1=CNC2=CC=CC=C12	-	吲哚及其衍生物	Indoles and derivatives	yes	106203	99038.3	102039	103178
neg_9111	Quercetin-4'-o-glucoside	463.088	3.32087	neg	M-H	C21H20O12	76.1	0	0.161885	-	-	-	53.9	O=C1C(O)=C(C2=CC=C(OC3OC(CO)C(O)C(O)C3O)C(O)=C2)OC2=CC(O)=CC(O)=C12	-	黄酮类	Flavonoids	yes	93751.7	98917.6	101484	101794
neg_9434	Secoxyloganic acid	389.109	2.67025	neg	M-H	C16H22O11	93.5	0	-0.195146	-	-	-	57.8	C=CC1C(OC2OC(CO)C(O)C(O)C2O)OC=C(C(=O)O)C1CC(=O)O	-	-	-	yes	95638.3	98133.5	100660	96847.7
neg_7010	Schizotenuin A	715.131	6.4071	neg	M-H	C36H28O16	40.8	0	0.245939	-	-	-	47.6	-	-	黄酮类	Flavonoids	yes	108465	96900.2	119159	108955
pos_5591	Psoracorylifol A	289.179	10.8447	pos	M+H	C18H24O3	66.4	0	-2.68899	-	-	-	51.5	-	-	其他类	Others	yes	97889	96894	108594	111833
pos_5185	Tanshinone	295.132	13.5833	pos	M+H	C19H18O3	97.9	0	-1.6611	-	HMDB0258715	-	58.6	CC1=COC2=C1C(=O)C(=O)C1=C2C=CC2=C1CCCC2(C)C	-	萜类	Terpenoids	yes	107735	96829.6	103747	113608
pos_7801	Calyxanthone	287.054	4.28372	pos	M+H	C15H10O6	52.7	0	-2.93498	-	-	-	48.3	CC1=CC(O)=C2C(=O)C3=C(C(=O)O)C=C(O)C=C3OC2=C1	-	其他类	Others	yes	97989.9	96425.6	94768.6	96850.6
pos_3280	Limocitrin	347.075	6.5717	pos	M+H	C17H14O8	35.4	0	-2.48016	-	HMDB0029516;LMPK12113241	489-33-8;	45.4	COC1=C(O)C=CC(C2=C(O)C(=O)C3=C(O2)C(OC)=C(O)C=C3O)=C1	柠檬素	类黄酮	Flavonoids	yes	110039	96337.5	93657.3	108361
pos_7599	Rhapontin	421.148	4.5439	pos	M+H	C21H24O9	72.1	0	-2.025	C10288	HMDB0304731	155-58-8	53.2	COC1=C(O)C=C(C=CC2=CC(O)=CC(OC3OC(CO)C(O)C(O)C3O)=C2)C=C1	勒胖停	芪类	Stilbenes	yes	99434.8	96023.4	111246	107961
neg_8929	1-O-Sinapoyl-Beta-D-Glucose	385.114	3.62285	neg	M-H	C17H22O10	43.7	0	0.0911204	C01175	HMDB0302379	-;_	47.6	COC1=CC(C=CC(=O)OC2OC(CO)C(O)C(O)C2O)=CC(OC)=C1O	-	酚酸类及其衍生物	Phenolic acids and derivatives	yes	95085.5	94995.6	93538.8	99682.5
pos_5675	16alpha-Hydroxydehydrotrametenolic acid	471.346	10.4131	pos	M+H	C30H46O4	54.3	0	-2.01585	-	-	-	49.5	CC(C)=CCCC(C(=O)O)C1C(O)CC2(C)C3=CCC4C(C)(CCC(O)C4(C)C)C3=CCC12C	-	萜类	Terpenoids	yes	96216.9	94909.9	99444.8	101090
pos_5865	3-o-acetyl-16alpha-hydroxydehydrotrametenolic acid	495.346	9.2858	pos	M+H-H2O	C32H48O5	61.3	0	-2.04999	-	-	-	51.2	CC(=O)OC1CCC2(C)C3=CCC4(C)C(C(CCC=C(C)C)C(=O)O)C(O)CC4(C)C3=CCC2C1(C)C	-	萜类	Terpenoids	yes	92168.4	94399	89394.5	96880.8
pos_2736	Tectoridin	463.122	5.30923	pos	M+H	C22H22O11	91	0	-2.66875	C10533	-;HMDB0257805;LMPK12050372	611-40-5;_;	56.8	COC1=C(OC2OC(CO)C(O)C(O)C2O)C=C2OC=C(C3=CC=C(O)C=C3)C(=O)C2=C1O	-	黄酮类	Flavonoids	yes	105296	94166.9	111974	89382.5
neg_9600	Syringic acid	197.045	2.2982	neg	M-H	C9H10O5	36.7	0	-4.51156	C10833	HMDB0002085	530-57-4	45.7	COC1=CC(C(=O)O)=CC(OC)=C1O	-	酚酸类及其衍生物	Phenolic acids and derivatives	yes	94060.9	93890.7	94102.9	88744.9
pos_4436	Glabrone	337.106	12.3717	pos	M+H	C20H16O5	88.7	0	-2.02922	-	HMDB0029533;LMPK12050074	60008-02-8;	56.5	CC1(C)C=CC2=C(C=CC(C3=COC4=C(C=CC(O)=C4)C3=O)=C2O)O1	-	黄酮类	Flavonoids	yes	91580	93299	88868.5	100018
neg_8445	Lariciresinol-4-O-beta-D-glucopyranoside	521.203	4.2843	neg	M-H	C26H34O11	96.2	0	-0.54431	-	-	-	58.6	COC1=C(O)C=CC(C2OCC(CC3=CC(OC)=C(OC4OC(CO)C(O)C(O)C4O)C=C3)C2CO)=C1	-	-	-	yes	96033.7	93054.8	100387	99846
pos_8045	Isoquinoline	130.065	3.96895	pos	M+H	C9H7N	78.1	0	-0.701286	C06323	HMDB0034244	119-65-3	55.1	C1=CC=C2C=NC=CC2=C1	-	其他类	Others	yes	93709.7	92987	92327.9	91717.1
pos_2376	Limonene oxide	153.127	4.75858	pos	M+H	C10H16O	84.1	0	-1.6885	C07271	HMDB0035158	1195-92-2	56.1	C=C(C)C1CCC2(C)OC2C1	-	其他类	Others	yes	94275.2	92210.7	90538.2	92179.4
pos_3089	Apigenin-7-glucoside	433.112	6.07318	pos	M+H	C21H20O10	96.7	0	-1.58247	C04608	HMDB0037340	578-74-5	58.1	O=C1C=C(C2=CC=C(O)C=C2)OC2=CC(OC3OC(CO)C(O)C(O)C3O)=CC(O)=C12	-	黄酮类	Flavonoids	yes	84800.7	91605.4	88516.1	82383.2
pos_8421	Furfural	97.0287	3.40237	pos	M+H	C5H4O2	62.9	0	3.21994	C14279	HMDB0032914	1998-01-01	51.4	O=CC1=CC=CO1	-	其他类	Others	yes	87553.7	90969.5	92135.5	94049.7
pos_6233	Alpinetin	271.096	7.6303	pos	M+H	C16H14O4	90	0	-2.10115	-	HMDB0248258;LMPK12140215	_;	56.9	COC1=CC(O)=CC2=C1C(=O)CC(C1=CC=CC=C1)O2	-	黄酮类	Flavonoids	yes	90588.1	90874.9	92464.8	85210.4
pos_1446	Orsellinic acid ethyl ester	197.081	3.465	pos	M+H	C10H12O4	75.9	0	-1.27472	-	-	-	54.3	CCOC(=O)C1=C(O)C=C(O)C=C1C	-	-	-	yes	86943.6	89443.4	90832.1	88608.4
pos_1970	Epigallocatechin	307.08	4.22105	pos	M+H	C15H14O7	37.4	0	-2.54227	C12136	HMDB0038361;HMDB0302404;LMPK12020004	970-74-1;_;	46.1	OC1=CC(O)=C2CC(O)C(C3=CC(O)=C(O)C(O)=C3)OC2=C1	-	黄酮类	Flavonoids	yes	98824.6	89221.1	95326.2	101156
neg_8138	Oenin	491.12	4.63503	neg	M-H	C23H24O12	54.6	0	0.148542	C12140	HMDB0038010;LMPK12010372	30113-37-2;	50.1	COC1=CC(C2=[O+]C3=CC(O)=CC(O)=C3C=C2OC2OC(CO)C(O)C(O)C2O)=CC(OC)=C1O.[Cl-]	-	黄酮类	Flavonoids	yes	93913.3	87614.9	86046.3	94078.6
pos_7138	Glycyroside	563.175	5.22132	pos	M+H	C27H30O13	97	0	-2.22739	-	LMPK12050024	0	58	COC1=CC=C(C2=COC3=CC(OC4OC(CO)C(O)C(O)C4OC4OCC(O)(CO)C4O)=CC=C3C2=O)C=C1	-	黄酮类	Flavonoids	yes	85496	87415.4	91812	74329.2
pos_1571	Ferulamide	176.07	3.65952	pos	M+H-H2O	C10H11NO3	36.2	0	-0.844334	-	-	-	46.5	COC1=C(O)C=CC(C=CC(N)=O)=C1	-	酚酸类及其衍生物	Phenolic acids and derivatives	yes	85432.7	86361	90468.2	89860.4
neg_388	Uridine	243.062	0.989233	neg	M-H	C9H12N2O6	95.7	0	-1.94636	C00299	HMDB0000296;PW_C000202	58-96-8	57.8	O=C1C=CN(C2OC(CO)C(O)C2O)C(=O)N1	-	核苷酸及其衍生物	Nucleotides and derivatives	yes	91632	86235.3	91844.1	80731.8
neg_7488	Chrysophanol-1-O-b-D-glucoside	415.103	5.47677	neg	M-H	C21H20O9	47.6	0	-0.341238	-	-	-	48.4	CC1=CC2=C(C(=O)C3=C(C=CC=C3O)C2=O)C(OC2OC(CO)C(O)C(O)C2O)=C1	-	-	-	yes	89787.3	85857.9	80138.6	81464.5
pos_7688	Cuminaldehyde	149.096	4.45702	pos	M+H	C10H12O	36.6	0	-1.23009	C06577	HMDB0002214	122-03-2	46.7	CC(C)C1=CC=C(C=O)C=C1	-	萜类	Terpenoids	yes	85381.7	85809.9	83612.7	85858
pos_6288	4-tert-butylcatechol	167.106	7.40392	pos	M+H	C10H14O2	65.8	0	-1.59841	-	HMDB0246584	-	52.4	CC(C)(C)C1=CC=C(O)C(O)=C1	-	-	-	yes	93731.3	85407.6	92484.4	89848.9
pos_3575	Parthenolide	249.148	7.58517	pos	M+H	C15H20O3	80.9	0	-2.01228	C07609	-;LMPR0103090002	20554-84-1;	54.8	C=C1C(=O)OC2C1CCC(C)=CCCC1(C)OC21	小白菊内酯	其他类	Others	yes	89139.7	85379	87677.6	85036.2
pos_7142	4,7-dihydroxyflavone	255.065	5.22132	pos	M+H	C15H10O4	89.6	0	-2.2506	-	-	-	56.9	O=C1C=C(C2=CC=C(O)C=C2)OC2=CC(O)=CC=C12	4，7 -二羟基黄酮	类黄酮	Flavonoids	yes	88793.6	85348.7	84988.6	81710.7
pos_3216	Valerophenone	163.111	6.44042	pos	M+H	C11H14O	58.6	0	-2.1194	-	HMDB0031208	1009-14-9	50.8	CCCCC(=O)C1=CC=CC=C1	-	其他类	Others	yes	92319.5	85116.9	85918.9	90374.2
pos_9271	Guanosine-5'-monophosphate	346.054	0.970883	pos	M+H-H2O	C10H14N5O8P	84.7	0	-2.32875	C00144	HMDB0001397	85-32-5	53.9	NC1=NC2=C(N=CN2C2OC(COP(=O)(O)O)C(O)C2O)C(=O)N1	鸟苷- 5 ' -单磷酸	核苷酸及其衍生物	Nucleotides and derivatives	yes	79281.3	84993.3	107236	77596.6
pos_7792	Eucommiol	153.091	4.30538	pos	M+H-2H2O	C9H16O4	62.9	0	-1.31006	C17878	-	55930-44-4	51.7	OCCC1C(CO)=C(CO)CC1O	-	萜类	Terpenoids	yes	86207.4	84585.1	83885.8	87237.7
pos_3381	Aromadendrane-4,10-diol	203.179	6.88195	pos	M+H-2H2O	C15H26O2	76.9	0	-1.35461	-	-	-	54.4	-	-	萜类	Terpenoids	yes	89632.2	84460.5	87312.8	83040.5
pos_7810	Scopoletin	193.049	4.28372	pos	M+H	C10H8O4	87.5	0	-1.30955	C01752	HMDB0034344	92-61-5	56.6	COC1=C(O)C=C2OC(=O)C=CC2=C1	-	香豆素类及其衍生物	Coumarins and derivatives	yes	86437.3	84454.3	80946.5	86883
neg_1177	Pimelic acid	159.065	3.38463	neg	M-H	C7H12O4	90.8	0	-7.60049	C02656	HMDB0000857;LMFA01170051	111-16-0;	56.2	O=C(O)CCCCCC(=O)O	-	脂类	Lipids	yes	80841.5	84318.7	83277.3	82427
pos_6713	Perillene	151.111	6.13953	pos	M+H	C10H14O	85	0	-2.12342	-	-	-	56.2	CC(C)=CCCC1=COC=C1	-	其他类	Others	yes	85526.5	83816.7	81174.5	84338.1
neg_7613	IristectorigeninA-7-glucoside	491.119	5.23488	neg	M-H	C23H24O12	85.2	0	-0.197705	-	-	-	56.5	COC1=C(O)C=CC(C2=COC3=CC(OC4OC(CO)C(O)C(O)C4O)=C(OC)C(O)=C3C2=O)=C1	-	-	-	yes	81083.7	83755.2	80370.8	86439.3
pos_2464	Zerumbone	219.174	4.86668	pos	M+H	C15H22O	44	0	-1.86224	C20262	-;HMDB0036667	471-05-6	47.4	CC1=CCC(C)(C)C=CC(=O)C(C)=CCC1	-	萜类	Terpenoids	yes	79497.4	83632.7	80054.2	79183.1
pos_3217	2-Methyl-6-Phenyl-4H-Pyran-4-one	187.075	6.44042	pos	M+H	C12H10O2	51.6	0	-1.98468	-	-	-	49.4	CC1=CC(=O)C=C(C2=CC=CC=C2)O1	-	其他类	Others	yes	87644	83002.4	81911.9	86413.9
pos_8301	4h-chromen-4-one	147.044	3.57213	pos	M+H	C9H6O2	36.1	0	-1.26029	-	HMDB0032938	491-38-3	46.3	O=C1C=COC2=CC=CC=C12	4H-色烯-4-酮	其他类	Others	yes	80112.2	82722.2	80965.2	86610.6
pos_1823	Isovanillin	153.054	4.03315	pos	M+H	C8H8O3	62.3	0	-1.43941	-	-	-	51.6	COC1=C(O)C=C(C=O)C=C1	-	其他类	Others	yes	83369.1	82154	81357.5	84124.9
neg_6657	Undecanedioic acid	215.128	7.32555	neg	M-H	C11H20O4	98.6	0	-3.56866	-	HMDB0000888;LMFA01170007	1852-04-6;	58.5	O=C(O)CCCCCCCCCC(=O)O	-	脂类	Lipids	yes	82852.1	82129.9	81443.2	78900.3
pos_8945	Carbidopa	227.102	2.3067	pos	M+H	C10H14N2O4	48.1	0	-1.65531	-	HMDB0014336;HMDB0246122	28860-95-9;_	48	CC(CC1=CC(O)=C(O)C=C1)(NN)C(=O)O	卡比多巴	酚酸类及其衍生物	Phenolic acids and derivatives	yes	81131.9	82093.7	80001.1	81682
pos_3773	3-hydroxy-p-cymene	151.111	8.36743	pos	M+H	C10H14O	70.6	0	-1.77802	C09908	HMDB0001878	89-83-8	53.2	CC1=CC(O)=C(C(C)C)C=C1	3-羟基对异丙基甲苯	萜类	Terpenoids	yes	84224.2	81017.5	85068.1	80378.5
pos_6482	Skullcapflavone ii	375.106	6.79133	pos	M+H	C19H18O8	94.2	0	-2.56207	C10183	HMDB0258335;LMPK12111423	_;	57.3	COC1=CC=CC(O)=C1C1=CC(=O)C2=C(O)C(OC)=C(OC)C(OC)=C2O1	-	黄酮类	Flavonoids	yes	81826.3	80333.2	77542.5	78778.8
pos_4385	Culmorin	256.227	12.028	pos	M+NH4	C15H26O2	69.9	0	-2.05616	-	-	-	52.7	CC1(C)CCCC2(C)C3C(O)CC2(C)C(O)C31	-	萜类	Terpenoids	yes	105177	80102.1	67790.1	61751.3
pos_3096	1-phenyl-2-butanone	166.122	6.11785	pos	M+NH4	C10H12O	63	0	-2.18407	-	HMDB0302410	-	51.8	CCC(=O)CC1=CC=CC=C1	-	-	-	yes	81889.2	79382.8	79767.9	77443.7
pos_1780	Senkyunolide G	209.117	3.96895	pos	M+H	C12H16O3	49.9	0	-1.48021	-	-	-	48.9	-	-	其他类	Others	yes	81687.7	78734.5	80811.4	77587.1
pos_6322	Dimethylfraxetin	473.143	7.28995	pos	2M+H	C12H12O5	53.4	0	-1.93532	-	-	-	47.9	COC1=C(OC)C(OC)=C2OC(=O)C=CC2=C1	-	-	-	yes	83606.8	78648.8	83509.1	77821.7
pos_5547	(+)-Syringaresinol	401.159	11.1133	pos	M+H-H2O	C22H26O8	64.4	0	-1.98064	C10889	HMDB0303494	21453-69-0;_	51.4	COC1=CC(C2OCC3C(C4=CC(OC)=C(O)C(OC)=C4)OCC23)=CC(OC)=C1O	-	木脂素类及其衍生物	Lignans and derivatives	yes	74783	78049.8	76388.5	85154.6
neg_3397	3'-hydroxy Puerarin	431.098	6.77965	neg	M-H	C21H20O10	42.4	0	-0.374026	-	-	-	47.9	O=C1C(C2=CC=C(O)C(O)=C2)=COC2=C1C=CC(O)=C2C1OC(CO)C(O)C(O)C1O	-	黄酮类	Flavonoids	yes	76973.1	77987.3	82007.8	81992.7
pos_7630	Costunolide	233.153	4.52173	pos	M+H	C15H20O2	36.8	0	-1.81955	C09382	HMDB0036688	553-21-9	45.9	C=C1C(=O)OC2C=C(C)CCC=C(C)CCC12	-	萜类	Terpenoids	yes	79260.1	77893.8	80472.6	79849.6
pos_4035	Quillaic acid	487.341	9.69417	pos	M+H	C30H46O5	45.7	0	-2.26778	C08972	-;HMDB0303399;LMPR0106150037	631-01-6;_;	48.1	CC1(C)CCC2(C(=O)O)C(O)CC3(C)C(=CCC4C5(C)CCC(O)C(C)(C=O)C5CCC43C)C2C1	-	萜类	Terpenoids	yes	85197.4	77851.9	84598.8	75202.3
neg_8437	Ferulic acid	193.05	4.30512	neg	M-H	C10H10O4	97.4	0	-5.09349	C01494	HMDB0000954	537-98-4	57.7	COC1=C(O)C=CC(C=CC(=O)O)=C1	-	其他类	Others	yes	77957.6	77572.5	79374.3	78441.8
neg_3544	Centaureidin	359.077	7.14353	neg	M-H	C18H16O8	71.2	0	-0.462394	-	LMPK12113000	0	53.3	COC1=CC=C(C2=C(OC)C(=O)C3=C(C=C(O)C(OC)=C3O)O2)C=C1O	-	黄酮类	Flavonoids	yes	80328.1	77360.6	74217.7	75277.4
pos_8202	Alpha-pinene oxide	135.117	3.72583	pos	M+H-H2O	C10H16O	60.1	0	-0.584015	C02759	HMDB0003667	1686-14-2	51.5	CC1(C)C2CC3OC3(C)C1C2	-	萜类	Terpenoids	yes	74029.1	76904.4	79181.1	79669.5
neg_7239	Sebacic acid	201.112	5.96597	neg	M-H	C10H18O4	98.6	0	-4.78359	C08277	HMDB0000792;LMFA01170006	111-20-6;	58.1	O=C(O)CCCCCCCCC(=O)O	-	脂类	Lipids	yes	82185.1	76875.1	80941	79658.7
pos_4786	2,4-dimethylaniline	139.123	15.2535	pos	M+NH4	C8H11N	60	0	-1.3162	C11003	-	95-68-1	51.3	CC1=CC=C(N)C(C)=C1	-	-	-	yes	70278.6	76536.4	79669.6	82056.6
pos_8463	5-hydroxytryptophan	203.081	3.3179	pos	M+H-H2O	C11H12N2O3	45.1	0	-1.27213	C01017	-	56-69-9	48.3	NC(CC1=CNC2=C1C=C(O)C=C2)C(=O)O	-	吲哚及其衍生物	Indoles and derivatives	yes	74095.2	75854.7	75152.7	74004.2
pos_2973	Mollugin	285.112	5.77985	pos	M+H	C17H16O4	36.6	0	-1.19995	-	HMDB0254836	-	46.6	COC(=O)C1=C(O)C2=CC=CC=C2C2=C1C=CC(C)(C)O2	-	其他类	Others	yes	67818.8	75285.1	62208.9	64657.9
neg_9843	4-Ethoxy-4-oxobut-2-enoic acid	143.034	1.05122	neg	M-H	C6H8O4	42	0	-8.9327	-	HMDB0246416	-	46	CCOC(=O)C=CC(=O)O	-	-	-	yes	74224.5	75035.6	75684.3	67896.1
pos_2713	Carabrol	251.164	5.28743	pos	M+H	C15H22O3	61.3	0	-2.18862	-	-	-	50.6	C=C1C(=O)OC2CC3(C)C(CCC(C)O)C3CC12	-	萜类	Terpenoids	yes	79680.8	74685.6	72110.1	76146.6
pos_1103	1-naphthylamine	144.081	2.83045	pos	M+H	C10H9N	40.9	0	-0.80611	C14790	HMDB0243964	134-32-7;_	47.2	NC1=C2C=CC=CC2=CC=C1	-	其他类	Others	yes	75462.8	74440.6	77690.9	71448.2
pos_3215	Perillyl alcohol	135.117	6.44042	pos	M+H-H2O	C10H16O	76.7	0	-1.52292	C02452	HMDB0003634	18457-55-1;536-59-4	54.4	C=C(C)C1CC=C(CO)CC1	-	萜类	Terpenoids	yes	75028.9	74416.3	75512.3	79261.1
pos_6374	Pteryxin	387.143	7.08617	pos	M+H	C21H22O7	35.8	0	-2.04476	C09307	-	13161-75-6	45.5	CC=C(C)C(=O)OC1C2=C(C=CC3=C2OC(=O)C=C3)OC(C)(C)C1OC(C)=O	-	香豆素类及其衍生物	Coumarins and derivatives	yes	72342	74253.8	73701.4	72530.5
pos_1858	Methyl 4-Methoxycinnamate	193.086	4.07732	pos	M+H	C11H12O3	72.3	0	-1.5294	-	-	-	53.3	COC(=O)C=CC1=CC=C(OC)C=C1	4 -甲氧基肉桂酸甲酯	酚酸类及其衍生物	Phenolic acids and derivatives	yes	74405.1	73943	73871.4	75096.7
neg_7220	Oroxin A	431.098	5.98752	neg	M-H	C21H20O10	88.9	0	-0.433563	-	-	-	56.9	O=C1C=C(C2=CC=CC=C2)OC2=CC(OC3OC(CO)C(O)C(O)C3O)=C(O)C(O)=C12	-	黄酮类	Flavonoids	yes	77701.7	73870.9	80842.8	86232.4
neg_3753	Irigenin	359.077	7.80235	neg	M-H	C18H16O8	93.8	0	-0.48985	C17957	HMDB0303159;LMPK12050417	548-76-5;_;	57.8	COC1=CC(C2=COC3=C(C(O)=C(OC)C(O)=C3)C2=O)=CC(O)=C1OC	-	黄酮类	Flavonoids	yes	74820.9	73498.8	74412.6	69006.4
neg_6924	3,7-Dimethylquercetin	329.067	6.56467	neg	M-H	C17H14O7	92.8	0	-0.474166	C01265	HMDB0029263	2068-02-02	57.5	COC1=CC(O)=C2C(=O)C(OC)=C(C3=CC(O)=C(O)C=C3)OC2=C1	-	黄酮类	Flavonoids	yes	74775.7	73218.8	73509.4	71426.5
pos_4270	Xanthohumol	355.153	11.1133	pos	M+H	C21H22O5	84.3	0	-2.05375	C16417	HMDB0037479;LMPK12120294	6754-58-1;	55	COC1=C(C(=O)C=CC2=CC=C(O)C=C2)C(O)=C(CC=C(C)C)C(O)=C1	-	黄酮类	Flavonoids	yes	68934	72820.1	71000.1	80849.5
pos_4512	Alpinumisoflavone	337.106	12.8524	pos	M+H	C20H16O5	72.1	0	-1.92477	-	LMPK12050202	0	53.2	CC1(C)C=CC2=C(C=C3OC=C(C4=CC=C(O)C=C4)C(=O)C3=C2O)O1	-	-	-	yes	68344.5	72496.1	71386.2	75040.9
neg_7880	Kaempferide	299.056	4.92465	neg	M-H	C16H12O6	80.8	0	-1.241	C10098	HMDB0037441;LMPK12110563	491-54-3;	55.2	COC1=CC=C(C2=C(O)C(=O)C3=C(O)C=C(O)C=C3O2)C=C1	-	黄酮类	Flavonoids	yes	68999.6	72462.5	68566.7	67177.5
pos_1655	3,4-Dimethylstyrene	133.101	3.79242	pos	M+H	C10H12	67	0	-0.512038	-	-	-	52.5	C=CC1=CC(C)=C(C)C=C1	-	-	-	yes	72375.6	72232.5	75054.9	75472.1
neg_4084	Aurantio-obtusin	329.067	9.032	neg	M-H	C17H14O7	92.6	0	-0.403636	C17670	HMDB0248725;LMPK13040027	67979-25-3;_;	57.7	COC1=C(O)C=C2C(=O)C3=C(C(=O)C2=C1O)C(OC)=C(O)C(C)=C3	-	醌类	Quinones	yes	70994.3	72153.1	74865.2	87331.4
pos_1782	(-)-Senkyunolide J	227.127	3.96895	pos	M+H	C12H18O4	70.4	0	-2.06371	-	-	-	52.7	-	-	-	-	yes	72354.3	71757.2	72576.3	70949.6
neg_815	3,4-dimethoxy-benzaldehyde	225.076	2.64853	neg	M+Hac-H	C9H10O3	35.4	0	-4.33602	C02201	HMDB0032138	120-14-9	45.5	COC1=CC=C(C=O)C=C1OC	3，4 -二甲氧基苯甲醛	其他类	Others	yes	71668.9	71447.6	71039.5	68909.6
pos_7251	Wikstromol	375.143	5.04327	pos	M+H	C20H22O7	52.4	0	-2.02141	C10725	HMDB0030598	34444-37-6	48.7	COC1=CC(CC2COC(=O)C2(O)CC2=CC=C(O)C(OC)=C2)=CC=C1O	-	木脂素类及其衍生物	Lignans and derivatives	yes	74588.8	70971.9	64914.2	69072
pos_7051	Ligustilide	191.106	5.45985	pos	M+H	C12H14O2	72.5	0	-2.42526	C16987	HMDB0302720;HMDB0034277	4431-01-0	53.5	CCCC=C1OC(=O)C2=C1CCC=C2	-	其他类	Others	yes	79171.6	69710.9	62314.2	75555.4
pos_8297	Methyl jasmonate	225.148	3.57213	pos	M+H	C13H20O3	35.4	0	-1.70115	C11512	HMDB0036583;LMFA02020010	1211-29-6;	45.8	CCC=CCC1C(=O)CCC1CC(=O)OC	-	脂类	Lipids	yes	68611.4	69593.4	71871.9	73378.3
pos_6340	Longifolenaldehyde	221.19	7.24443	pos	M+H	C15H24O	64.9	0	-2.04839	-	-	-	51.6	CC1(C)CCCC2(C)C(C=O)C3CCC2C31	-	萜类	Terpenoids	yes	73946.2	69519.9	73005.2	69095.9
pos_6188	Wushanicaritin	387.143	7.7395	pos	M+H	C21H22O7	45.7	0	-2.23377	-	HMDB0257872	-	47.5	COC1=CC=C(C2=C(O)C(=O)C3=C(O)C=C(O)C(CCC(C)(C)O)=C3O2)C=C1	-	-	-	yes	74648.1	68940.3	74091.6	72720.8
neg_2642	Moracin M	287.056	5.23488	neg	M+FA-H	C14H10O4	57.6	0	-0.538594	-	HMDB0033307	56317-21-6	51	OC1=CC(O)=CC(C2=CC3=CC=C(O)C=C3O2)=C1	-	黄酮类	Flavonoids	yes	68455.7	68818	64927.4	66686.3
neg_407	3-hydroxy-3-methoxycarbonylpentanedioic acid	205.035	1.0313	neg	M-H	C7H10O7	52.2	0	-4.05053	-	-	-	48.7	-	-	-	-	yes	63285.1	68576	67916.5	62302.1
pos_6812	D-Glucosamine	180.086	5.86145	pos	M+H	C6H13NO5	60.5	0	-2.46647	C00329	HMDB0001514	3416-24-8	50	NC1C(O)OC(CO)C(O)C1O	D-氨基葡萄糖	碳水化合物及其衍生物	Carbohydrates and derivatives	yes	79468.3	68530.9	61175.7	74747.7
neg_7082	3-(4-Hydroxy-3-methoxyphenyl)propionic acid	195.065	6.2528	neg	M-H	C10H12O4	36.9	0	-5.09358	-	-	-	45.6	COC1=C(O)C=CC(CCC(=O)O)=C1	-	酚酸类及其衍生物	Phenolic acids and derivatives	yes	67417.2	68082.5	65548.5	67268.5
neg_10128	L-asparagine	131.045	0.5772	neg	M-H	C4H8N2O3	79.6	0	-9.93629	C00152	HMDB0000168;PW_C000110	70-47-3	52.7	NC(=O)CC(N)C(=O)O	L-天冬素	氨基酸及其衍生物	Amino acids and derivatives	yes	68078.7	68062.8	74076.9	69210.1
pos_3541	Germacrone	219.174	7.44888	pos	M+H	C15H22O	62.9	0	-1.88159	C16966	-;HMDB0252704	6902-91-6;_	51	CC1=CCC(=C(C)C)C(=O)CC(C)=CCC1	-	萜类	Terpenoids	yes	71183.3	67988.2	71429	68322
pos_5242	Coronaric acid	279.231	13.1938	pos	M+H-H2O	C18H32O3	82.4	0	-1.78681	C14825	HMDB0004701	-	55.3	CCCCCC=CCC1OC1CCCCCCCC(=O)O	-	脂类	Lipids	yes	74676.7	66196.6	71102.4	76211.1
neg_3431	Isosakuranetin	285.077	6.86972	neg	M-H	C16H14O5	40.9	0	-0.759984	C05334	-;HMDB0253690;LMPK12140355	480-43-3;_;	47.4	COC1=CC=C(C2CC(=O)C3=C(O)C=C(O)C=C3O2)C=C1	-	黄酮类	Flavonoids	yes	69476.8	65754.2	69006.2	66233.3
pos_1292	Dihydrodaidzein	257.08	3.18938	pos	M+H	C15H12O4	47.2	0	-1.48799	-	HMDB0005760;LMPK12050447	17238-05-0;	48.1	O=C1C2=C(C=C(O)C=C2)OCC1C1=CC=C(O)C=C1	二氢大豆苷元	类黄酮	Flavonoids	yes	61494.7	65667.4	70080.8	70565.9
pos_2303	Tetrahydrocurcumin	373.164	4.65108	pos	M+H	C21H24O6	52.7	0	-2.22658	-	HMDB0005789	36062-04-1	49.3	COC1=C(O)C=CC(CCC(=O)CC(=O)CCC2=CC(OC)=C(O)C=C2)=C1	-	其他类	Others	yes	65231.8	65217.3	62142.8	62683.2
pos_8776	5-hydroxymethyl-2-furancarboxylic acid	143.034	2.68253	pos	M+H	C6H6O4	47.8	0	-0.718791	C20448	HMDB0002432	6338-41-6	48.9	O=C(O)C1=CC=C(CO)O1	-	其他类	Others	yes	63744.3	65078.3	64199.4	66661.5
pos_1799	Bakuchiol	279.17	3.9902	pos	M+Na	C18H24O	53.6	0	-8.36139	-	HMDB0248849	-	46.8	C=CC(C)(C=CC1=CC=C(O)C=C1)CCC=C(C)C	-	萜类	Terpenoids	yes	58049.6	64675.6	57541.2	58145
neg_1142	4-hydroxy-3-methylbenzoic acid	151.039	3.29932	neg	M-H	C8H8O3	62.2	0	-8.11423	-	HMDB0004815	499-76-3	50.1	CC1=C(O)C=CC(C(=O)O)=C1	-	-	-	yes	61260.4	64467	65075	63628.6
pos_7313	Leucanthoside	463.122	4.93273	pos	M+H	C22H22O11	49.5	0	-2.85556	C10187	HMDB0030569	6980-25-2	48.3	COC1=C(C2OC(CO)C(O)C(O)C2O)C(O)=C2C(=O)C=C(C3=CC=C(O)C(O)=C3)OC2=C1	-	黄酮类	Flavonoids	yes	73995.9	64351.3	67442	62059.9
neg_8792	2-Hydroxycaproic acid	131.07	3.82425	neg	M-H	C6H12O3	71.3	0	-9.89584	-	HMDB0001624	6064-63-7	51.9	CCCCC(O)C(=O)O	-	脂类	Lipids	yes	62063.4	63986.4	61789.4	61220.1
neg_5598	Licoflavone C	337.108	12.0987	neg	M-H	C20H18O5	75.3	0	-0.373299	-	LMPK12110422	0	54.1	CC(C)=CCC1=C2OC(C3=CC=C(O)C=C3)=CC(=O)C2=C(O)C=C1O	-	黄酮类	Flavonoids	yes	61961.9	63940.6	59326.8	62618.4
pos_729	4-methyl-5-thiazoleethanol	144.048	1.62563	pos	M+H	C6H9NOS	50.7	0	-0.8711	C04294	HMDB0032985	137-00-8	47.6	CC1=C(CCO)SC=N1	-	其他类	Others	yes	64000	63823	60260.7	62423.1
pos_3761	Myristic acid	246.242	8.2999	pos	M+NH4	C14H28O2	83.3	0	-2.30926	C06424	HMDB0000806;LMFA01010014;PW_C000643	544-63-8;	55.6	CCCCCCCCCCCCCC(=O)O	-	脂类	Lipids	yes	65208	63287.3	67267.5	65017.6
pos_3429	Poricoic acid b	485.325	6.99475	pos	M+H	C30H44O5	77.6	0	-2.03471	-	-	-	54.5	C=C(C)C1CC=C2C(=CCC3(C)C(C(CCC=C(C)C)C(=O)O)C(O)CC23C)C1(C)CCC(=O)O	-	萜类	Terpenoids	yes	59466.6	63230.1	58428.5	59031.4
pos_5402	Secoisolariciresinol	395.206	12.257	pos	M+CH3OH+H	C20H26O6	47.9	0	-1.8351	C18167	HMDB0013692;HMDB0252297	29388-59-8;_	48.6	COC1=C(O)C=CC(CC(CO)C(CO)CC2=CC(OC)=C(O)C=C2)=C1	-	木脂素类及其衍生物	Lignans and derivatives	yes	58966.1	63113.3	65492	65338.1
pos_4695	Levomenol	223.205	13.9432	pos	M+H	C15H26O	47.4	0	-2.41445	C09621	HMDB0036197	23089-26-1	48.5	CC(C)=CCCC(C)(O)C1CC=C(C)CC1	-	萜类	Terpenoids	yes	60669.3	63026.8	62113.9	63456.1
neg_1002	2,6-dimethoxy-1,4-benzoquinone	149.023	3.1014	neg	M-H2O-H	C8H8O4	59.4	0	-7.62755	C10331	HMDB0029673	530-55-2	49.7	COC1=CC(=O)C=C(OC)C1=O	-	醌类	Quinones	yes	59052.8	62801	60622.2	60986.8
pos_6033	Pterosin b	219.137	8.38938	pos	M+H	C14H18O2	64.5	0	-2.22244	-	HMDB0030759	34175-96-7	51.7	CC1=CC2=C(C(=O)C(C)C2)C(C)=C1CCO	-	其他类	Others	yes	63845.8	61835.5	63926.2	56802.1
neg_2400	Caprylic acid	125.096	4.94608	neg	M-H2O-H	C8H16O2	54.9	0	-9.71582	C06423	HMDB0000482;LMFA01010008;PW_C000366	124-07-2;74-81-7;124-07-2;	48.6	CCCCCCCC(=O)O	-	脂类	Lipids	yes	59176.3	61802.3	61756.8	62513.8
pos_5553	Lupiwighteone	339.122	11.0905	pos	M+H	C20H18O5	93.3	0	-2.03668	-	HMDB0038902;LMPK12050196	104691-86-3;	57.4	CC(C)=CCC1=C2OC=C(C3=CC=C(O)C=C3)C(=O)C2=C(O)C=C1O	-	黄酮类	Flavonoids	yes	56584.1	61613.9	57702.1	64862.4
pos_9114	4-allylanisole	166.122	1.48038	pos	M+NH4	C10H12O	48.7	0	-1.71598	C10452	HMDB0034121	140-67-0	48.8	C=CCC1=CC=C(OC)C=C1	-	其他类	Others	yes	59539.9	61119.1	62640.3	59453.6
neg_5468	Atalantoflavone	335.092	12.8594	neg	M-H	C20H16O5	78.2	0	-0.49351	-	HMDB0030450;LMPK12110420	119309-02-3;	54.8	CC1(C)C=CC2=C(C=C(O)C3=C2OC(C2=CC=C(O)C=C2)=CC3=O)O1	-	类黄酮	Flavonoids	yes	60255.6	60996.3	58248.5	59002.3
pos_5825	Malvidin	331.08	9.49045	pos	M+	C17H15O7+	42.8	0	-4.25803	C08716	-;LMPK12010004	10463-84-0;	46.8	COC1=CC(C2=[O+]C3=CC(O)=CC(O)=C3C=C2O)=CC(OC)=C1O	-	黄酮类	Flavonoids	yes	61620.7	60930.7	63049.2	62511.5
pos_8516	4-methylesculetin	175.039	3.21087	pos	M+H-H2O	C10H8O4	54	0	-0.719267	-	-	-	49.9	CC1=CC(=O)OC2=CC(O)=C(O)C=C12	-	-	-	yes	60935.4	60795.2	62403.1	61546.9
pos_6406	1-methoxyindole-3-carbaldehyde	176.07	6.97195	pos	M+H	C10H9NO2	93.6	0	-1.38701	-	HMDB0040972	67282-55-7	58	CON1C=C(C=O)C2=CC=CC=C21	-	吲哚及其衍生物	Indoles and derivatives	yes	61510.5	60765.3	60785.4	60563.9
pos_3829	Octadecenedioic acid	313.237	8.56615	pos	M+H	C18H32O4	85.1	0	-2.40223	-	HMDB0304442	-	55.6	-	-	脂类	Lipids	yes	68288.2	60760.6	67518.8	63633
pos_2417	Genkwanin	285.075	4.80285	pos	M+H	C16H12O5	84.4	0	-2.08898	C10046	HMDB0252684;LMPK12111018	437-64-9;_;	55.3	COC1=CC(O)=C2C(=O)C=C(C3=CC=C(O)C=C3)OC2=C1	-	黄酮类	Flavonoids	yes	58531.3	60331.9	59905.5	60802.8
neg_165	Sorbose	161.044	0.596567	neg	M-H2O-H	C6H12O6	70.7	0	-6.87039	C01452	HMDB0246950;HMDB0303239	3615-39-2;_	51.9	O=C(CO)C(O)C(O)C(O)CO	山梨糖	碳水化合物及其衍生物	Carbohydrates and derivatives	yes	58938.1	60153.6	60219.3	61220.9
pos_6697	Dehydrocorydaline	366.169	6.16165	pos	M+	C22H24NO4+	89.4	0	-3.68934	C17790	-	30045-16-0	56.2	COC1=C(OC)C=C2C(=C1)CC[N+]1=C2C(C)=C2C=CC(OC)=C(OC)C2=C1	-	生物碱及其衍生物	Alkaloids and derivatives	yes	56278.4	59716.9	60720.3	60374.4
neg_9319	P-coumaraldehyde	147.044	2.99127	neg	M-H	C9H8O2	65.9	0	-8.58306	C05608	HMDB0040986	2538-87-6;20711-53-9	50.4	O=CC=CC1=CC=C(O)C=C1	-	其他类	Others	yes	54873.5	58946.3	56847.3	56313.4
neg_6937	Axillarin	345.061	6.54238	neg	M-H	C17H14O8	93.5	0	-0.661015	C10021	-;LMPK12112990	5188-73-8;	57.7	COC1=C(O)C2=C(C=C1O)OC(C1=CC(O)=C(O)C=C1)=C(OC)C2=O	-	黄酮类	Flavonoids	yes	63626.2	58888.5	62877.8	63252.8
neg_5442	Glyasperin D	369.17	13.0143	neg	M-H	C22H26O5	86.5	0	-0.777266	-	-	-	56.3	COC1=C(CC=C(C)C)C(OC)=C2CC(C3=C(O)C=C(O)C=C3)COC2=C1	-	黄酮类	Flavonoids	yes	64480.9	58559.3	54297.4	69928.8
pos_5272	Tanshinone I	277.085	13.0803	pos	M+H	C18H12O3	91.5	0	-1.81693	-	HMDB0258714	-	57.3	CC1=COC2=C1C(=O)C(=O)C1=C2C=CC2=C1C=CC=C2C	-	萜类	Terpenoids	yes	60934	58481.9	59742	62246.9
pos_7239	Prunetin	285.075	5.06565	pos	M+H	C16H12O5	52.3	0	-2.07621	C10521	HMDB0034127;LMPK12050353	552-59-0;	48.6	COC1=CC(O)=C2C(=O)C(C3=CC=C(O)C=C3)=COC2=C1	-	黄酮类	Flavonoids	yes	56684.9	58372.8	54150.5	56711.7
pos_5038	Bis(2-ethylhexyl) phthalate	391.284	15.1843	pos	M+H	C24H38O4	88.7	0	-1.66583	C03690	HMDB0249243	-	56.6	CCCCC(CC)COC(=O)C1=CC=CC=C1C(=O)OCC(CC)CCCC	-	酚酸类及其衍生物	Phenolic acids and derivatives	yes	43704.8	58280.4	52431.4	59400.7
pos_3952	Ceanothic Acid	487.341	9.2858	pos	M+H	C30H46O5	35.3	0	-1.89122	-	HMDB0036851	21302-79-4	45.9	C=C(C)C1CCC2(C(=O)O)CCC3(C)C(CCC4C5(C)C(C(=O)O)C(O)C(C)(C)C5CCC43C)C12	-	萜类	Terpenoids	yes	58945.7	58063.2	57161.6	57596.2
pos_8567	5-Methoxysalicylic acid	151.039	3.12503	pos	M+H-H2O	C8H8O4	58.2	0	-0.49736	-	HMDB0001868	2612-02-04	50.8	COC1=CC(C(=O)O)=C(O)C=C1	-	酚酸类及其衍生物	Phenolic acids and derivatives	yes	58671.2	57930.2	56714	60213.2
neg_6064	Chrysosplenol D	359.077	9.55575	neg	M-H	C18H16O8	92.5	0	-0.444083	C04552	-;LMPK12112998	14965-20-9;	57.4	COC1=C(OC)C(O)=C2C(=O)C(OC)=C(C3=CC(O)=C(O)C=C3)OC2=C1	-	黄酮类	Flavonoids	yes	60430.4	57737.4	61038.1	61158.8
neg_4664	Glycyrrhetic acid 3-O-mono-b-D-glucuronide	645.364	12.0536	neg	M-H	C36H54O10	74.6	0	0.0156023	-	-	-	54.5	CC1(C(=O)O)CCC2(C)CCC3(C)C(=CC(=O)C4C5(C)CCC(OC6OC(C(=O)O)C(O)C(O)C6O)C(C)(C)C5CCC43C)C2C1	甘草次酸3 - O -单- b - D -葡萄糖醛酸苷	萜类	Terpenoids	yes	55702.8	57488.3	56287.1	61523.3
neg_8402	4-Aminobenzoic acid	136.039	4.34758	neg	M-H	C7H7NO2	93.6	0	-9.66325	C00568	HMDB0001392	150-13-0	55.9	NC1=CC=C(C(=O)O)C=C1	-	酚酸类及其衍生物	Phenolic acids and derivatives	yes	59791.7	57448.7	57430.2	55427.4
pos_3389	2'-o-methylisoliquiritigenin	271.096	6.90458	pos	M+H	C16H14O4	93.4	0	-2.26446	C15531	HMDB0037319	-;112408-67-0	57.6	COC1=C(C(=O)C=CC2=CC=C(O)C=C2)C=CC(O)=C1	-	黄酮类	Flavonoids	yes	58798.3	57077.1	56627.3	55066
neg_9288	Gentisic acid	153.018	3.05705	neg	M-H	C7H6O4	89.1	0	-8.04741	C00628	HMDB0000152	490-79-9	55.7	O=C(O)C1=C(O)C=CC(O)=C1	-	酚酸类及其衍生物	Phenolic acids and derivatives	yes	54226.3	56997.1	54905.8	52266.8
neg_2677	Iristectorigenin B	329.067	5.27963	neg	M-H	C17H14O7	95.3	0	-0.476053	-	LMPK12050403	0	58.1	COC1=C(O)C=CC(C2=COC3=C(C(O)=C(OC)C(O)=C3)C2=O)=C1	-	黄酮类	Flavonoids	yes	59562.9	56961.9	57026.9	59311.9
pos_7764	Dihydrocarvone	153.127	4.3478	pos	M+H	C10H16O	86.3	0	-1.77766	C18018	HMDB0036079	7764-50-3	56.4	C=C(C)C1CCC(C)C(=O)C1	-	萜类	Terpenoids	yes	55948.6	56453.4	57393.2	57529.9
pos_7101	5,6,4'-Trihydroxy-7,3'-dimethoxyflavone	331.08	5.28743	pos	M+H	C17H14O7	49.9	0	-2.88609	-	LMPK12111237	0	48.6	-	-	黄酮类	Flavonoids	yes	58306.4	56395.4	58940.4	55551.6
neg_334	6-hydroxynicotinic acid	138.018	0.804533	neg	M-H	C6H5NO3	87.4	0	-9.63986	C01020	HMDB0002658	5006-66-6	54.8	O=C(O)C1=CNC(=O)C=C1	-	其他类	Others	yes	50340.5	56360.6	51669.2	51237.9
neg_587	Aucubin	391.125	1.8801	neg	M+FA-H	C15H22O9	79.6	0	0.281768	C09771	HMDB0036562;LMPR0102070006	479-98-1;	55.1	OCC1=CC(O)C2C=COC(OC3OC(CO)C(O)C(O)C3O)C12	-	萜类	Terpenoids	yes	63690.1	55649.1	59624.8	59520.6
pos_1573	Methyl dioxindole-3-acetate	204.065	3.65952	pos	M+H-H2O	C11H11NO4	47.9	0	-0.731973	-	HMDB0038991	-	49.1	COC(=O)CC1(O)C(=O)NC2=CC=CC=C21	-	吲哚及其衍生物	Indoles and derivatives	yes	56515.6	55530.9	59589.7	59439.3
pos_3374	Alpha-methylstyrene	119.086	6.88195	pos	M+H	C9H10	42.4	0	-0.0343145	C14395	HMDB0059899	98-83-9;_	48	C=C(C)C1=CC=CC=C1	α-甲基苯乙烯	其他类	Others	yes	56331.1	55494.1	58198.9	57639.7
pos_6269	4-Methoxycinnamic acid	161.059	7.47155	pos	M+H-H2O	C10H10O3	91.1	0	-1.45081	-	HMDB0002040;HMDB0246971	943-89-5;_	57.2	COC1=CC=C(C=CC(=O)O)C=C1	-	酚酸类及其衍生物	Phenolic acids and derivatives	yes	55180.1	54877.8	55821	55957
pos_6766	Jaceidin	361.091	5.98878	pos	M+H	C18H16O8	72.6	0	-2.44022	-	HMDB0033819;LMPK12112999	10173-01-0;	52.9	COC1=C(O)C=CC(C2=C(OC)C(=O)C3=C(C=C(O)C(OC)=C3O)O2)=C1	-	黄酮类	Flavonoids	yes	53459.6	54848.7	46013.6	44275.4
neg_2156	Acanthoside B	579.209	4.65672	neg	M-H	C28H36O13	93.5	0	0.659861	C10890	-	7374-79-0	57.8	COC1=CC(C2OCC3C(C4=CC(OC)=C(OC5OC(CO)C(O)C(O)C5O)C(OC)=C4)OCC23)=CC(OC)=C1O	-	木脂素类及其衍生物	Lignans and derivatives	yes	58099.4	54667.1	55281.5	58449.3
neg_2510	3-O-Methylquercetin	315.051	5.07943	neg	M-H	C16H12O7	79.3	0	0.90193	C04443	-	-	54.8	COC1=C(C2=CC(O)=C(O)C=C2)OC2=CC(O)=CC(O)=C2C1=O	-	黄酮类	Flavonoids	yes	51188.2	54482.7	50166.3	52351.1
neg_7492	Sakuranetin	285.077	5.47677	neg	M-H	C16H14O5	43.1	0	-0.910347	C09833	HMDB0030090;LMPK12140571	2957-21-3;	47.7	COC1=CC(O)=C2C(=O)CC(C3=CC=C(O)C=C3)OC2=C1	-	黄酮类	Flavonoids	yes	54238.7	54159.3	50205.4	51762
pos_2797	Northalifoline	176.07	5.50088	pos	M+H-H2O	C10H11NO3	40.3	0	-1.99567	-	-	-	47.1	COC1=C(O)C=C2C(=O)NCCC2=C1	-	其他类	Others	yes	64593.5	54076.5	50888	59615.1
pos_1457	Camphor	153.127	3.48635	pos	M+H	C10H16O	66.5	0	-1.32694	C18369	HMDB0303206;HMDB0059838	76-22-2;464-49-3;_	52.6	CC12CCC(CC1=O)C2(C)C	-	萜类	Terpenoids	yes	50203.1	54075.4	51997.4	54852.3
neg_6139	Kudinoside D	953.475	9.23627	neg	M+FA-H	C47H72O17	40.6	0	0.00758752	-	-	-	47.8	CC1OC(OC2C(OC3CCC4(C)C(CCC5(C)C4C=CC4=C6C7(CCC(C)(OC7=O)C6(C)O)CCC45C)C3(C)C)OCC(O)C2OC2OC(CO)C(O)C(O)C2O)C(O)C(O)C1O	-	其他类	Others	yes	52234.8	53933	54650.3	58680
pos_530	Uracil	113.035	0.970883	pos	M+H	C4H4N2O2	66.8	0	0.69426	C00106	HMDB0000300;PW_C000204	66-22-8	52.7	O=C1C=CNC(=O)N1	-	其他类	Others	yes	49540.8	53837	62877.9	53792.6
pos_5392	Beta-Elemonic acid	455.351	12.3029	pos	M+H	C30H46O3	73	0	-1.58457	C16927	HMDB0034963	28282-25-9	53.2	CC(C)=CCCC(C(=O)O)C1CCC2(C)C3=C(CCC12C)C1(C)CCC(=O)C(C)(C)C1CC3	β -榄香烯酸	萜类	Terpenoids	yes	51925.9	53429.4	54017.8	56182.2
pos_7217	Isophorone	121.101	5.10992	pos	M+H-H2O	C9H14O	59.9	0	-0.185093	C14743	HMDB0031195	78-59-1	51.4	CC1=CC(=O)CC(C)(C)C1	-	其他类	Others	yes	53471.9	53240.6	48773.9	52172.3
neg_992	4-Hydroxybenzoic acid glucoside	299.077	3.07945	neg	M-H	C13H16O8	91.8	0	-0.635239	-	HMDB0303772	-	57.1	O=C(O)C1=CC=C(OC2OC(CO)C(O)C(O)C2O)C=C1	-	-	-	yes	50151.4	53216.1	51610.6	49732.1
pos_8069	Khellactone	263.091	3.92542	pos	M+H	C14H14O5	59.4	0	-1.86789	-	-	-	50.6	CC1(C)OC2=C(C3=C(C=C2)C=CC(=O)O3)C(O)C1O	-	香豆素类及其衍生物	Coumarins and derivatives	yes	58470.7	53187.5	53962.2	55101.1
neg_4400	Galangin	269.045	10.4673	neg	M-H	C15H10O5	88.5	0	-0.427736	C10044	HMDB0029521;LMPK12111653	548-83-4;	55.9	O=C1C(O)=C(C2=CC=CC=C2)OC2=CC(O)=CC(O)=C12	-	黄酮类	Flavonoids	yes	50564.7	52948	51022.5	53571.4
pos_3816	Alpha-humulene	259.205	8.52382	pos	M+CH3OH+Na	C15H24	42.2	0	9.28741	C09684	HMDB0036467	6753-98-6	46.2	CC1=CCCC(C)=CCC(C)(C)C=CC1	-	萜类	Terpenoids	yes	57304.1	52579.7	57776.4	55391
pos_5655	Dehydroabietic acid	301.215	10.5714	pos	M+H	C20H28O2	44.7	0	-2.38217	C12078	HMDB0061925;HMDB0260088;LMPR0104050005	1740-19-8;_;	47.2	CC(C)C1=CC2=C(C=C1)C1(C)CCCC(C)(C(=O)O)C1CC2	-	萜类	Terpenoids	yes	51703.2	52461.4	53538.1	52026
neg_6633	Hesperetin	301.072	7.39418	neg	M-H	C16H14O6	94	0	-0.724163	C01709	HMDB0005782;LMPK12140003	520-33-2;	58	COC1=C(O)C=C(C2CC(=O)C3=C(O)C=C(O)C=C3O2)C=C1	-	黄酮类	Flavonoids	yes	50151.3	51954.2	49743.1	48345.7
neg_6433	Traumatic acid	227.128	8.04692	neg	M-H	C12H20O4	96.3	0	-3.04267	C16308	HMDB0000933;LMFA01170002	6402-36-4;	58.1	O=C(O)C=CCCCCCCCCC(=O)O	-	脂类	Lipids	yes	52769.8	51792.2	53960.7	51275.5
pos_4163	Steviol	319.226	10.5714	pos	M+H	C20H30O3	69.2	0	-2.14327	C20212	-;HMDB0036706;LMPR01040120	471-80-7;	52.7	C=C1CC23CCC4C(C)(C(=O)O)CCCC4(C)C2CCC1(O)C3	甜菊醇	萜类	Terpenoids	yes	51394.3	51745.9	52707.8	52548.7
neg_6900	Licochalcone b	285.076	6.66995	neg	M-H	C16H14O5	77.6	0	-1.46561	-	HMDB0037320;LMPK12120434	58749-23-8;	54.4	COC1=C(C=CC(=O)C2=CC=C(O)C=C2)C=CC(O)=C1O	-	黄酮类	Flavonoids	yes	53255.4	51278.1	55873.8	55923.8
pos_2896	Columbin glucoside	538.228	5.65308	pos	M+NH4	C26H32O11	69.9	0	-0.436336	-	-	-	52.8	-	-	-	-	yes	53045.5	50837.1	44994	48130.7
neg_3430	Naringenin chalcone	271.061	6.86972	neg	M-H	C15H12O5	64.6	0	-0.388913	C06561	HMDB0029631;LMPK12120264	25515-46-2;5071-40-9;	52.2	O=C(C=CC1=CC=C(O)C=C1)C1=C(O)C=C(O)C=C1O	-	黄酮类	Flavonoids	yes	51315.1	50835.2	50012	50503.7
neg_2473	(+)-Nortrachelogenin	373.129	5.03468	neg	M-H	C20H22O7	39.5	0	-0.404473	C10725	HMDB0030598	34444-37-6	46.6	COC1=C(O)C=CC(CC2COC(=O)C2(O)CC2=CC(OC)=C(O)C=C2)=C1	-	木脂素类及其衍生物	Lignans and derivatives	yes	47503.5	50685.6	47218.7	49864.4
pos_8815	6-methylcoumarin	161.06	2.62	pos	M+H	C10H8O2	71.2	0	-1.09095	-	HMDB0032394	92-48-8	53	CC1=CC2=C(C=C1)OC(=O)C=C2	-	-	-	yes	47976.8	50586.4	52365.9	47578.5
pos_4578	Angustone A	423.179	13.2161	pos	M+H	C25H26O6	94.8	0	-2.0244	-	LMPK12050291	0	57.7	-	-	黄酮类	Flavonoids	yes	52282.7	50544.1	51775.6	57841.2
pos_4229	Gancaonin L	355.117	10.8447	pos	M+H	C20H18O6	93.8	0	-2.40817	-	HMDB0038901;LMPK12050242	129145-50-2;	57.2	CC(C)=CCC1=C2OC=C(C3=CC(O)=C(O)C=C3)C(=O)C2=C(O)C=C1O	-	黄酮类	Flavonoids	yes	50857.8	50529.7	56499.3	57988.7
pos_465	M-Xylene	107.086	0.798617	pos	M+H	C8H10	73.6	0	1.27069	C07208	HMDB0059810	108-38-3;_	53.9	CC1=CC(C)=CC=C1	-	其他类	Others	yes	48660.1	50493	51423.4	55727.2
pos_2871	Kobusin	371.148	5.63108	pos	M+H	C21H22O6	60.8	0	-2.27303	-	-	-	50.2	-	-	木脂素类及其衍生物	Lignans and derivatives	yes	54829.8	50295.3	47314.1	47082.7
pos_4625	Polyporusterone B	477.32	13.5142	pos	M+H	C28H44O6	63.6	0	-1.4693	-	HMDB0038496	141360-89-6	51.9	C=C(CC(O)C(C)(O)C1CCC2(O)C3=CC(=O)C4CC(O)C(O)CC4(C)C3CCC12C)C(C)C	-	甾体及其衍生物	Steroids and steroid derivatives	yes	52579	50233.7	51920.2	56019.9
pos_3843	4-Vinylguaiacol	151.075	8.65235	pos	M+H	C9H10O2	53.3	0	-1.46554	C17883	HMDB0013744	7786-61-0	49.7	C=CC1=CC(OC)=C(O)C=C1	-	其他类	Others	yes	56935	50103.5	53552.6	49192.6
neg_7110	4-allylpyrocatechol	149.059	6.16508	neg	M-H	C9H10O2	85.2	0	-8.9642	C10490	HMDB0033591	94-59-7	54.8	C=CCC1=CC(O)=C(O)C=C1	-	-	-	yes	51092	49680.5	50082.6	53619.4
pos_1212	Scopoline	156.102	3.03933	pos	M+H	C8H13NO2	39.8	0	-0.926883	C10866	-	487-27-4	46.9	CN1C2CC3CC1C(O3)C2O	-	其他类	Others	yes	50394.3	49276.6	50322.2	49929.5
pos_2436	Melilotoside	309.096	4.82338	pos	M+H-H2O	C15H18O8	43.6	0	-2.09525	C05158	HMDB0033581;HMDB0303353	618-67-7;_	47.1	O=C(O)C=CC1=CC=CC=C1OC1OC(CO)C(O)C(O)C1O	-	碳水化合物及其衍生物	Carbohydrates and derivatives	yes	50803.5	48861.5	46030.3	49498.5
neg_1751	Suberic acid	173.081	4.17517	neg	M-H	C8H14O4	90.5	0	-6.92168	C08278	HMDB0000893;LMFA01170001	505-48-6;	56.1	O=C(O)CCCCCCC(=O)O	-	脂类	Lipids	yes	49662.2	48770.6	44973.4	47808.4
pos_728	4-ethylphenol	123.08	1.62563	pos	M+H	C8H10O	62.9	0	-0.0307716	C13637	HMDB0029306	123-07-9	51.8	CCC1=CC=C(O)C=C1	-	其他类	Others	yes	46314.6	48436.9	48510.6	47941.5
neg_1445	3-Hydroxymorindone	345.061	3.75765	neg	M+Hac-H	C15H10O6	45	0	-0.624168	-	-	-	48.3	CC1=C(O)C=C2C(=O)C3=C(C=CC(O)=C3O)C(=O)C2=C1O	-	醌类	Quinones	yes	48270.1	48377.9	47929.3	50437.7
pos_1607	5,7-Dihydroxy-4-methylcoumarin	193.049	3.70338	pos	M+H	C10H8O4	43.5	0	-0.712579	-	-	-	47.8	CC1=CC(=O)OC2=CC(O)=CC(O)=C12	-	-	-	yes	48511.6	48259.5	49038.5	48768
pos_3376	P-Mentha-1,3,8-triene	135.117	6.88195	pos	M+H	C10H14	76.8	0	-1.27265	-	HMDB0037013	18368-95-1	54.5	C=C(C)C1=CC=C(C)CC1	-	萜类	Terpenoids	yes	49961.1	48081.7	51768	49228
pos_5605	Yangonin	259.096	10.7525	pos	M+H	C15H14O4	53.9	0	-1.90777	C09980	HMDB0034144	500-62-9	49.6	COC1=CC=C(C=CC2=CC(OC)=CC(=O)O2)C=C1	卡瓦胡椒内酯	其他类	Others	yes	55319.6	47579.7	42701.2	39213.6
pos_1263	Pyridoxine	152.07	3.14618	pos	M+H-H2O	C8H11NO3	68.6	0	-0.699642	C00314	HMDB0000239;PW_C000161	65-23-6	52.8	CC1=NC=C(CO)C(CO)=C1O	-	维生素类	Vitamins	yes	45692.9	47347.9	45526	47521.1
pos_4023	Folerogenin	303.086	9.67178	pos	M+H	C16H14O6	66.8	0	-2.45062	-	HMDB0037507	35815-06-6	52.1	COC1=CC(O)=C2C(=O)C(O)C(C3=CC=C(O)C=C3)OC2=C1	-	类黄酮	Flavonoids	yes	58659	47134	52969.2	48092.8
pos_1178	Salicylic acid	139.039	2.97663	pos	M+H	C7H6O3	71.2	0	-0.732843	C00805	HMDB0001895;PW_C001263	69-72-7	53.5	O=C(O)C1=CC=CC=C1O	-	酚酸类及其衍生物	Phenolic acids and derivatives	yes	45845.8	47036.8	48590	48932.2
pos_37	Picolinic acid	124.039	0.247083	pos	M+H	C6H5NO2	55.3	0	-0.500162	C10164	HMDB0002243	98-98-6	49.5	O=C(O)C1=CC=CC=N1	-	其他类	Others	yes	46631.6	46503.4	49665.8	47788.5
pos_6808	Dehydrodiisoeugenol	327.158	5.86145	pos	M+H	C20H22O4	42.8	0	-2.89408	-	HMDB0250949	-	46.3	CC=CC1=CC(OC)=C2OC(C3=CC=C(O)C(OC)=C3)C(C)C2=C1	-	黄酮类	Flavonoids	yes	50226.6	46428.9	41570.4	53896.4
pos_8026	2-hydroxyquinoline	146.06	3.9902	pos	M+H	C9H7NO	74.2	0	-1.4448	C06338	-	70254-42-1	53.7	O=C1C=CC2=CC=CC=C2N1	-	-	-	yes	45869.9	46243.1	45026	44995.5
pos_8565	5-hydroxyindole-3-acetic acid	174.055	3.12503	pos	M+H-H2O	C10H9NO3	84.8	0	-0.621739	C05635	HMDB0000763	54-16-0	56.1	O=C(O)CC1=CNC2=C1C=C(O)C=C2	5-羟吲哚乙酸	吲哚及其衍生物	Indoles and derivatives	yes	43183.5	46203.7	42515.9	43955.1
pos_3567	14-Deoxyandrographolide	335.221	7.53967	pos	M+H	C20H30O4	62.2	0	-2.61658	-	HMDB0244579	-	49.6	C=C1CCC2C(C)(CO)C(O)CCC2(C)C1CCC1=CCOC1=O	-	萜类	Terpenoids	yes	47231.2	45940.7	46550.9	44304.9
pos_7625	(r)-semivioxanthin	275.091	4.52173	pos	M+H	C15H14O5	40.7	0	-2.10068	-	-	-	46.8	COC1=CC(O)=C2C(O)=C3C(=O)OC(C)CC3=CC2=C1	-	其他类	Others	yes	46472.4	45931.4	46991.2	47350.2
pos_7631	Dehydrocostus lactone	231.138	4.52173	pos	M+H	C15H18O2	67.2	0	-1.86666	C09387	-;HMDB0250946	477-43-0;_	51.7	C=C1C(=O)OC2C1CCC(=C)C1CCC(=C)C12	-	萜类	Terpenoids	yes	44004.9	45825.3	44643.8	46112.4
pos_4386	Oxypeucedanin hydrate	327.086	12.028	pos	M+Na	C16H16O6	46.7	0	5.80836	-	HMDB0256020	-	47.4	CC(C)(O)C(O)COC1=C2C=CC(=O)OC2=CC2=C1C=CO2	-	香豆素类及其衍生物	Coumarins and derivatives	yes	46663.3	45659.9	46074.8	51027
pos_5897	2,6-Di-tert-butyl-P-benzoquinone	221.153	9.07975	pos	M+H	C14H20O2	36.8	0	-1.61349	-	HMDB0013817	719-22-2	45.8	CC(C)(C)C1=CC(=O)C=C(C(C)(C)C)C1=O	-	萜类	Terpenoids	yes	45736	45292	44576.7	44613.1
neg_4162	Prostaglandin b1	335.223	9.41887	neg	M-H	C20H32O4	35.6	0	-0.266761	C00959	HMDB0002982	13345-51-2	46	CCCCCC(O)C=CC1=C(CCCCCCC(=O)O)C(=O)CC1	-	脂类	Lipids	yes	46877.9	45220.6	45470.8	43603.2
pos_6096	Antiquorin	317.21	8.07248	pos	M+H	C20H28O3	50.1	0	-2.59282	-	-	-	48	-	-	萜类	Terpenoids	yes	45115.2	45203.8	46064.6	41440
pos_1966	3,5-Dimethoxy-4-hydroxybenzaldehyde	183.065	4.22105	pos	M+H	C9H10O4	89.6	0	-1.69541	-	HMDB0258653	-	56.9	COC1=CC(C=O)=CC(OC)=C1O	3，5-二甲氧基-4-羟基苯甲醛	其他类	Others	yes	45577.3	44785.5	42459.3	44588.3
neg_7002	Quercetin 3-methyl ether	315.051	6.42927	neg	M-H	C16H12O7	87.2	0	-0.404941	C04443	LMPK12112729	0	56.5	COC1=C(C2=CC=C(O)C(O)=C2)OC2=CC(O)=CC(O)=C2C1=O	-	黄酮类	Flavonoids	yes	42927.5	44597.6	43624	44411.7
neg_907	Gamma-glu-leu	259.13	2.86218	neg	M-H	C11H20N2O5	71.6	0	-1.16423	-	HMDB0011171	2566-39-4	53.3	CC(C)CC(NC(=O)CCC(N)C(=O)O)C(=O)O	γ-谷氨酰-亮氨酸	氨基酸及其衍生物	Amino acids and derivatives	yes	44648.3	44510.4	42989	42764.7
pos_4393	Bannamurpanisin	367.117	12.0967	pos	M+H-2H2O	C21H22O8	37	0	-1.52401	-	LMPK12111416	0	46.1	-	-	黄酮类	Flavonoids	yes	42327.4	44379.8	44191.7	48453.1
pos_5812	Chrysosplenol c	361.091	9.55828	pos	M+H	C18H16O8	51.2	0	-2.50553	C10031	HMDB0302736;LMPK12112982	23370-16-3;_;	48.6	COC1=C(O)C=CC(C2=C(OC)C(=O)C3=C(O)C(O)=C(OC)C=C3O2)=C1	-	黄酮类	Flavonoids	yes	43196.2	44234	48535.4	45848.2
pos_3907	Brefeldin a	263.164	8.98807	pos	M+H-H2O	C16H24O4	49.9	0	-1.88125	-	-	-	49	CC1CCCC=CC2CC(O)CC2C(O)C=CC(=O)O1	-	其他类	Others	yes	46140.1	43905.9	44334.2	43139.6
pos_2952	Senkyunolide C	205.085	5.75903	pos	M+H	C12H12O3	47.5	0	-2.25446	-	-	-	48.3	-	-	香豆素类及其衍生物	Coumarins and derivatives	yes	42889.1	43683.4	39320.3	41278.2
neg_9504	Hydroxytyrosol	153.054	2.53998	neg	M-H	C8H10O3	62.4	0	-8.14901	-	HMDB0005784	10597-60-1	50.3	OCCC1=CC(O)=C(O)C=C1	-	其他类	Others	yes	41814.8	43668.7	41427.5	42049.9
pos_7918	6-Hydroxyindole	134.06	4.13873	pos	M+H	C8H7NO	56.2	0	-1.23434	-	-	-	50.3	OC1=CC2=C(C=CN2)C=C1	-	吲哚及其衍生物	Indoles and derivatives	yes	44312.6	43558	43304.7	44694.2
neg_1769	Methyl 3-(3,4-dihydroxyphenyl)propanoate	177.055	4.24067	neg	M-H2O-H	C10H12O4	35.4	0	-5.7872	-	-	-	45.2	-	-	其他类	Others	yes	41518.5	43468.9	41350.1	41799.6
neg_2292	Coniferyl aldehyde	177.055	4.81368	neg	M-H	C10H10O3	84.4	0	-6.08857	C02666	HMDB0141782	458-36-6	54.9	COC1=C(O)C=CC(C=CC=O)=C1	-	其他类	Others	yes	42439.1	43373.8	41331.4	41197.8
pos_6072	Bakkenolide a	235.169	8.18647	pos	M+H	C15H22O2	55.4	0	-2.12887	C09350	-	19906-72-0	49.3	C=C1COC(=O)C12CC1CCCC(C)C1(C)C2	-	萜类	Terpenoids	yes	45427.5	43093.4	44854.6	42537.1
pos_8003	3-(9H-pyrido[3,4-b]indol-1-yl)propanoic acid	241.097	4.01203	pos	M+H	C14H12N2O2	95.6	0	-2.18201	-	-	-	56.6	-	-	-	-	yes	42551.4	43048.7	41533.4	43677.5
pos_3590	Carvone	133.101	7.65177	pos	M+H-H2O	C10H14O	77.3	0	-0.993002	C11383	HMDB0004487;HMDB0035824	2244-16-8;22327-39-5	54.5	C=C(C)C1CC=C(C)C(=O)C1	-	萜类	Terpenoids	yes	42876.7	42785.4	45061.4	43615.9
pos_1101	Cathinone	132.081	2.83045	pos	M+H-H2O	C9H11NO	38.7	0	-0.281478	C08301	-	71031-15-7	46.8	CC(N)C(=O)C1=CC=CC=C1	-	-	-	yes	42686.8	42480.6	42832.5	42017
neg_2049	3-hydroxy-1-(4-hydroxyphenyl)propan-1-one	147.044	4.56903	neg	M-H2O-H	C9H10O3	40.3	0	-7.52534	-	HMDB0040645	53170-93-7	46.1	O=C(CCO)C1=CC=C(O)C=C1	-	其他类	Others	yes	39590.2	42236	40470.3	41228.3
pos_4412	Dihydrotanshinone	279.101	12.257	pos	M+H	C18H14O3	54.9	0	-1.65094	-	HMDB0251332	-	49.9	CC1=C2C=CC3=C(C(=O)C(=O)C4=C3OCC4C)C2=CC=C1	二氢丹参酮	萜类	Terpenoids	yes	41999.5	41693.4	44421.7	42212.3
neg_503	3-methylglutaric acid	145.049	1.24297	neg	M-H	C6H10O4	66.6	0	-8.47162	-	HMDB0000752	626-51-7	51	CC(CC(=O)O)CC(=O)O	-	脂类	Lipids	yes	41423.1	41604.7	42959.2	39468.4
pos_3795	Helioscopinolide B	317.21	8.4567	pos	M+H	C20H28O3	55.5	0	-2.61341	-	-	-	48	-	-	萜类	Terpenoids	yes	41424.4	41589.1	43238.1	39280.7
pos_3032	Nardosinone	251.164	5.94615	pos	M+H	C15H22O3	36.7	0	-2.5088	-	HMDB0255460	-	45.4	CC1CCC=C2C(=O)CC3OOC(C)(C)C3C21C	-	萜类	Terpenoids	yes	40724	41095.2	40603.6	39628.1
neg_2574	Caffeic Acid Methyl Ester	193.05	5.16763	neg	M-H	C10H10O4	83.8	0	-4.97112	-	-	-	55	COC(=O)C=CC1=CC(O)=C(O)C=C1	-	酚酸类及其衍生物	Phenolic acids and derivatives	yes	38739	40609.3	37709.5	38470.2
pos_2781	Pulegone	135.117	5.48037	pos	M+H-H2O	C10H16O	54.6	0	-1.53186	C09893	HMDB0035602;HMDB0035604;HMDB0035604	89-82-7	49.9	CC(C)=C1CCC(C)CC1=O	-	萜类	Terpenoids	yes	42201.9	40452.2	38306.5	42316.8
pos_1206	Kynurenic acid	190.05	3.01893	pos	M+H	C10H7NO3	90.3	0	-0.80547	C01717	HMDB0000715;PW_C000566	492-27-3	57.2	O=C(O)C1=CC(=O)C2=CC=CC=C2N1	-	其他类	Others	yes	44181.1	40381.1	40472.4	40996.5
neg_2836	Salvianolic acid a	493.114	5.58873	neg	M-H	C26H22O10	91.8	0	0.0337795	C10492	-;HMDB0257470	96574-01-5;_	57.4	O=C(C=CC1=CC=C(O)C(O)=C1C=CC1=CC(O)=C(O)C=C1)OC(CC1=CC(O)=C(O)C=C1)C(=O)O	-	芪类	Stilbenes	yes	41044.8	40039.1	38999.6	39518.1
pos_3677	Zedoarondiol	253.179	7.93842	pos	M+H	C15H24O3	71.3	0	-2.20218	-	HMDB0036448	98644-24-7	53.2	CC(C)=C1CC2C(CCC2(C)O)C(C)(O)CC1=O	-	萜类	Terpenoids	yes	39736.4	39968.7	42724.2	42847.6
neg_1105	Shikimic acid	173.044	3.23367	neg	M-H	C7H10O5	68	0	-6.13038	C00493	HMDB0003070	138-59-0	51.6	O=C(O)C1=CC(O)C(O)C(O)C1	-	有机酸及其衍生物	Organic acids and derivatives	yes	36268.2	39637	38187.6	39086.3
neg_7934	Demethylwedelolactone	299.019	4.85785	neg	M-H	C15H8O7	56.3	0	-2.28693	-	LMPK12090041	0	49.4	O=C1OC2=CC(O)=CC(O)=C2C2=C1C1=CC(O)=C(O)C=C1O2	-	黄酮类	Flavonoids	yes	37113.4	39347.7	38048.2	36696
pos_8736	Sorbic acid	113.06	2.78827	pos	M+H	C6H8O2	60.8	0	1.21394	-	HMDB0029581;LMFA01030100	110-44-1;	51.4	CC=CC=CC(=O)O	-	-	-	yes	38469	39345	39615.5	41787.8
pos_6958	3,4,5-trimethoxycinnamic acid	221.08	5.63108	pos	M+H-H2O	C12H14O5	49.1	0	-2.09223	-	HMDB0002511	90-50-6	48.7	COC1=CC(C=CC(=O)O)=CC(OC)=C1OC	-	酚酸类及其衍生物	Phenolic acids and derivatives	yes	40925.4	39191.3	36621.2	36672.4
neg_3147	Sissotrin	445.113	6.14348	neg	M-H	C22H22O10	58.3	0	-1.73495	C05376	-;HMDB0033990	5928-26-7	50.2	COC1=CC=C(C2=COC3=CC(OC4OC(CO)C(O)C(O)C4O)=CC(O)=C3C2=O)C=C1	-	黄酮类	Flavonoids	yes	42828.1	39190.6	43648	31392.4
neg_8579	Glu-Phe	275.104	4.0676	neg	M-H2O-H	C14H18N2O5	61.4	0	-0.179228	-	HMDB0029156	20556-22-3	51.4	-	-	氨基酸及其衍生物	Amino acids and derivatives	yes	40243.5	39034.3	39413.6	40620.8
pos_5209	Pc(16:0/0:0)	496.339	13.4225	pos	M+H	C24H50NO7P	83.5	0	-1.38627	-	LMGP01050018	0	56	CCCCCCCCCCCCCCCC(=O)OCC(O)COP(=O)([O-])OCC[N+](C)(C)C	-	脂质	Lipids	yes	39843.1	38608.3	39466.7	41153.6
neg_7548	Diosmetin-7-O-beta-D-glucopyranoside	461.109	5.30188	neg	M-H	C22H22O11	89.6	0	-0.565736	-	-	-	56.8	COC1=C(O)C=C(C2=CC(=O)C3=C(O)C=C(OC4OC(CO)C(O)C(O)C4O)C=C3O2)C=C1	-	黄酮类	Flavonoids	yes	39854.9	38375.3	39043	39248.1
pos_6840	Spathulenol	221.189	5.80097	pos	M+H	C15H24O	58.1	0	-2.43878	-	HMDB0036420	6750-60-3	49.9	C=C1CCC2C(C3C1CCC3(C)O)C2(C)C	-	萜类	Terpenoids	yes	36221.7	38197.9	35709	35107.3
neg_4861	6,8-diprenylorobol	421.166	13.2157	neg	M-H	C25H26O6	51.7	0	-0.135259	-	LMPK12050240	0	49.1	CC(C)=CCC1=C(O)C(CC=C(C)C)=C2OC=C(C3=CC(O)=C(O)C=C3)C(=O)C2=C1O	-	-	-	yes	37269.9	37890.4	38925.1	40223.7
neg_1193	Terephthalic acid	165.018	3.40465	neg	M-H	C8H6O4	73.2	0	-6.93932	C06337	HMDB0002428	100-21-0	52.5	O=C(O)C1=CC=C(C(=O)O)C=C1	-	酚酸类及其衍生物	Phenolic acids and derivatives	yes	37465.9	37802.4	60760.6	40533.5
pos_6276	Dihydroartemisinic acid	237.184	7.44888	pos	M+H	C15H24O2	35.2	0	-2.14738	-	-	-	45	CC1=CC2C(CC1)C(C)CCC2C(C)C(=O)O	-	-	-	yes	38490.5	37780.7	39426.1	37544.8
pos_3676	Alizarin	241.049	7.93842	pos	M+H	C14H8O4	53.3	0	-2.25757	C01474	HMDB0248144	72-48-0;_	49.5	O=C1C2=CC=CC=C2C(=O)C2=C1C=CC(O)=C2O	-	醌类	Quinones	yes	35972.8	37705.9	38240.1	38974.5
neg_9130	Vanillic acid	167.034	3.27723	neg	M-H	C8H8O4	94.5	0	-6.81368	C06672	HMDB0000484	121-34-6	56.7	COC1=C(O)C=CC(C(=O)O)=C1	-	酚酸类及其衍生物	Phenolic acids and derivatives	yes	35462.6	37654.1	36814.7	34656.8
neg_9781	4-Pyridoxic acid	182.045	1.19943	neg	M-H	C8H9NO4	91.2	0	-5.25328	C00847	HMDB0000017;PW_C000011	82-82-6	56.3	CC1=NC=C(CO)C(C(=O)O)=C1O	4 -吡哆酸	其他类	Others	yes	39095.7	37355.8	38825.5	34676.4
neg_3031	Daidzin	415.103	5.96597	neg	M-H	C21H20O9	91	0	-0.543118	C10216	HMDB0033991;HMDB0247842;LMPK12050013	552-66-9;_;	57	O=C1C(C2=CC=C(O)C=C2)=COC2=C1C=CC(OC1OC(CO)C(O)C(O)C1O)=C2	-	黄酮类	Flavonoids	yes	41671.4	37309.2	43761.2	44942.1
pos_4374	Vitamin D2	419.33	11.9134	pos	M+Na	C28H44O	40.5	0	3.90612	C05441	HMDB0000900;HMDB0242614;LMST03010001	50-14-6;_;	46.1	C=C1CCC(O)CC1=CC=C1CCCC2(C)C1CCC2C(C)C=CC(C)C(C)C	-	维生素类	Vitamins	yes	36211.3	36762.3	31206.2	32787.8
pos_1777	Homoveratric acid	197.081	3.96895	pos	M+H	C10H12O4	49.1	0	-1.3929	-	HMDB0000434	93-40-3	48.7	COC1=C(OC)C=C(CC(=O)O)C=C1	高藜芦酸	其他类	Others	yes	35633	36338.6	35410.3	34279.5
pos_5816	Isoxanthohumol	355.153	9.53563	pos	M+H	C21H22O5	48.9	0	-2.46706	C22606	-	72247-79-1	48.3	COC1=C2C(=O)CC(C3=CC=C(O)C=C3)OC2=C(CC=C(C)C)C(O)=C1	-	黄酮类	Flavonoids	yes	34970.3	36301.2	37667.4	37175.5
pos_5020	Tropinone	140.107	15.3635	pos	M+H	C8H13NO	45.6	0	-1.24031	C00783	HMDB0304521	532-24-1;_	45.7	CN1C2CCC1CC(=O)C2	-	生物碱及其衍生物	Alkaloids and derivatives	yes	31787.1	36223.5	37905	40024.8
neg_837	4-methylumbelliferone	175.039	2.71112	neg	M-H	C10H8O3	64.2	0	-5.9719	C03081	HMDB0059622	90-33-5;_	51.2	CC1=CC(=O)OC2=C1C=CC(O)=C2	4-甲基伞形酮	香豆素类及其衍生物	Coumarins and derivatives	yes	37145.3	35813.1	36459	33979.8
neg_8620	Vanillin	151.039	4.02372	neg	M-H	C8H8O3	95.2	0	-8.24674	C00755	HMDB0012308	121-33-5	56.8	COC1=C(O)C=CC(C=O)=C1	-	其他类	Others	yes	35457.2	35535.7	35614.9	35325.9
pos_7461	Indole	118.065	4.73728	pos	M+H	C8H7N	78.7	0	0.246046	C00463	HMDB0000738	120-72-9	55.3	C1=CC=C2NC=CC2=C1	-	吲哚及其衍生物	Indoles and derivatives	yes	36441.7	35532.5	36716	35508.9
neg_2967	Z-harpagoside	539.177	5.78893	neg	M+FA-H	C24H30O11	78.7	0	-0.800032	-	-	-	54.5	-	-	碳水化合物及其衍生物	Carbohydrates and derivatives	yes	36386.5	35529	39793.1	38311.4
neg_6573	Tessaric acid	247.134	7.59857	neg	M-H	C15H20O3	94.2	0	-1.75458	-	-	-	57.8	-	-	萜类	Terpenoids	yes	35255.6	35378.2	34837.8	33896.7
neg_1276	Catechin	289.072	3.5337	neg	M-H	C15H14O6	84.1	0	-0.155111	C06562	-;HMDB0002780	-;154-23-4	56.2	OC1=CC(O)=C2CC(O)C(C3=CC(O)=C(O)C=C3)OC2=C1	-	其他类	Others	yes	35212.9	35354.2	35776	34307.9
neg_8028	Koparin	299.056	4.74692	neg	M-H	C16H12O6	67.8	0	-0.661067	-	LMPK12050086	0	52.6	COC1=C(O)C(O)=C(C2=COC3=C(C=CC(O)=C3)C2=O)C=C1	-	黄酮类	Flavonoids	yes	37153.3	35302.3	37147.2	36190.5
pos_8335	Benzoic acid	123.044	3.52965	pos	M+H	C7H6O2	57.6	0	0.229655	C00180	-;HMDB0001870	65-85-0	50.7	O=C(O)C1=CC=CC=C1	-	酚酸类及其衍生物	Phenolic acids and derivatives	yes	34132.9	35106.7	34654.6	35064.4
pos_7370	Phenethyl acetate	165.091	4.84522	pos	M+H	C10H12O2	62.3	0	-1.4045	C12303	HMDB0033945;HMDB0034093;HMDB0033945	103-45-7	51.6	CC(=O)OCCC1=CC=CC=C1	-	酚酸类及其衍生物	Phenolic acids and derivatives	yes	33893.6	34972.8	31896.7	34439
pos_7167	(-)-Caryophyllene oxide	221.19	5.17682	pos	M+H	C15H24O	76.8	0	-1.88166	-	-	-	54.2	-	-	萜类	Terpenoids	yes	35694.6	34781.3	32098.9	32642
pos_4411	Atractylenolide III	231.138	12.257	pos	M+H-H2O	C15H20O3	67.7	0	-1.6187	C17887	-;HMDB0248708	-;_	52.5	C=C1CCCC2(C)CC3(O)OC(=O)C(C)=C3CC12	-	萜类	Terpenoids	yes	33958.4	34361.5	35002.6	34456.7
pos_7812	2,4-dihydroxybenzoic acid	137.023	4.28372	pos	M+H-H2O	C7H6O4	47	0	-0.800516	-	HMDB0029666	89-86-1	48.8	O=C(O)C1=C(O)C=C(O)C=C1	-	酚酸类及其衍生物	Phenolic acids and derivatives	yes	34757	34358.6	31550.9	35714
neg_8970	3-hydroxycoumarin	161.023	3.5781	neg	M-H	C9H6O3	83.6	0	-7.12393	-	HMDB0002149	939-19-5	54.6	O=C1OC2=CC=CC=C2C=C1O	3-羟基香豆素	香豆素类及其衍生物	Coumarins and derivatives	yes	33766.3	34313.2	35484.3	33991
pos_6058	Notopterol	355.153	8.27725	pos	M+H	C21H22O5	45.2	0	-2.35352	C17499	-	88206-46-6	47.6	CC(C)=CC(O)CC(C)=CCOC1=C2C=CC(=O)OC2=CC2=C1C=CO2	-	萜类	Terpenoids	yes	33586.1	34066.3	34826.3	33722
neg_6753	9-oxononanoic acid	171.102	7.05227	neg	M-H	C9H16O3	74.4	0	-6.49617	C16322	HMDB0094711	2553-17-5;_	53	O=CCCCCCCCC(=O)O	-	脂类	Lipids	yes	33829.1	33736.4	32661.8	31028.4
pos_9256	Phenylacetic acid	119.049	1.00913	pos	M+H-H2O	C8H8O2	71.7	0	0.182836	C07086	HMDB0000209;PW_C000135	103-82-2	53.6	O=C(O)CC1=CC=CC=C1	-	酚酸类及其衍生物	Phenolic acids and derivatives	yes	33104.6	33615.1	37056.2	33997.9
pos_4610	Arachidonic acid	322.273	13.4455	pos	M+NH4	C20H32O2	48.2	0	-4.31589	C00219	HMDB0001043;LMFA01030001;PW_C000821	506-32-1;	47.9	CCCCCC=CCC=CCC=CCC=CCCCC(=O)O	-	脂类	Lipids	yes	33530	33397.8	35540.1	40375.8
neg_10114	Glucoheptonic acid	225.061	0.5772	neg	M-H	C7H14O8	44.8	0	-3.2332	-	HMDB0252766	-	47.2	O=C(O)C(O)C(O)C(O)C(O)C(O)CO	-	碳水化合物及其衍生物	Carbohydrates and derivatives	yes	32634.8	33378.4	32378	29674.5
pos_6380	3-(3,4-dimethoxyphenyl)-7-hydroxy-4h-chromen-4-one	299.091	7.06345	pos	M+H	C17H14O5	46.7	0	-2.0615	-	-	-	47.1	COC1=CC=C(C2=COC3=CC(O)=CC=C3C2=O)C=C1OC	-	-	-	yes	32122	33010.1	33545.5	31954.4
pos_4179	6-gingerol	295.19	10.5935	pos	M+H	C17H26O4	59.3	0	-2.08969	C10462	HMDB0005783;HMDB0252720	23513-14-6;_	50.8	CCCCCC(O)CC(=O)CCC1=CC(OC)=C(O)C=C1	-	其他类	Others	yes	34197.9	32952	33519.3	33148.9
pos_3343	Ethyl gallate	163.039	6.81422	pos	M+H-2H2O	C9H10O5	41.2	0	-1.67296	-	HMDB0033836	831-61-8	46.9	CCOC(=O)C1=CC(O)=C(O)C(O)=C1	-	酚酸类及其衍生物	Phenolic acids and derivatives	yes	34432.9	32941.9	32524.2	35503.2
pos_5903	Viscidulin II	331.08	9.03355	pos	M+H	C17H14O7	84.9	0	-2.22041	-	LMPK12111309	0	55.7	-	-	黄酮类	Flavonoids	yes	33640.1	32774.2	33001.2	33138.7
pos_4331	Abietic Acid	320.258	11.5011	pos	M+NH4	C20H30O2	35.2	0	-2.13507	C06087	-;HMDB0247751;LMPR0104050001	514-10-3;_;	45.8	CC(C)C1=CC2=CCC3C(C)(C(=O)O)CCCC3(C)C2CC1	-	萜类	Terpenoids	yes	33066	32547.4	32780.2	36633.6
neg_5685	Carnosic acid	331.191	11.4437	neg	M-H	C20H28O4	80.2	0	-0.614455	C21818	-;HMDB0002358	3650/9/7;3650-09-7	55.1	CC(C)C1=C(O)C(O)=C2C(=C1)CCC1C(C)(C)CCCC21C(=O)O	-	萜类	Terpenoids	yes	33112.1	32353.6	31215.1	32151.1
pos_2157	Cellobiose	307.102	4.479	pos	M+H-2H2O	C12H22O11	46	0	-2.06477	C00185	-;HMDB0000055;HMDB0242553;HMDB0246552	16462-44-5;528-50-7;_	47.8	OCC1OC(OC2C(CO)OC(O)C(O)C2O)C(O)C(O)C1O	-	碳水化合物及其衍生物	Carbohydrates and derivatives	yes	31912.4	32298.3	30357.9	31342.4
pos_6227	O-Cymene	135.117	7.65177	pos	M+H	C10H14	39	0	-1.26999	-	HMDB0037050	527-84-4	46.6	CC1=CC=CC=C1C(C)C	-	其他类	Others	yes	31485.8	32230.5	35050.1	32925.5
pos_7079	Methoxyeugenol	195.101	5.33142	pos	M+H	C11H14O3	87.7	0	-1.75844	-	HMDB0041194	6627-88-9	56.2	C=CCC1=CC(OC)=C(O)C(OC)=C1	-	其他类	Others	yes	38166.7	32073	32716	29524.6
pos_7120	Eugenol	165.091	5.26572	pos	M+H	C10H12O2	82.3	0	-1.57092	C10453	HMDB0005809	97-53-0	55.8	C=CCC1=CC(OC)=C(O)C=C1	-	其他类	Others	yes	34280.1	31990.9	30998.8	30931.2
neg_5623	Licochalcone C	337.144	11.9194	neg	M-H	C21H22O4	50	0	-0.348738	-	LMPK12120423	0	49.1	COC1=C(C=CC(=O)C2=CC=C(O)C=C2)C=CC(O)=C1CC=C(C)C	-	黄酮类	Flavonoids	yes	33971.1	31962.7	28759.5	34915.2
pos_9822	Alpha-methylene-gamma-butyrolactone	99.0443	0.0065	pos	M+H	C5H6O2	47	0	2.35344	C20578	HMDB0246945	-	48.5	C=C1CCOC1=O	-	-	-	yes	30526.9	31681.1	34684.2	31939.6
pos_4299	Epibetulinic acid	439.356	11.3188	pos	M+H-H2O	C30H48O3	58.6	0	-1.28945	-	HMDB0245862	-	50.7	C=C(C)C1CCC2(C(=O)O)CCC3(C)C(CCC4C5(C)CCC(O)C(C)(C)C5CCC43C)C12	-	萜类	Terpenoids	yes	28756.8	31619.5	26233.3	30235.9
neg_5458	Methyl hexadecanoate	315.254	12.9037	neg	M+FA-H	C17H34O2	89.3	0	-1.2968	C16995	HMDB0061859;LMFA07010470	112-39-0;	57	CCCCCCCCCCCCCCCC(=O)OC	-	脂类	Lipids	yes	30756.5	31533.9	28558.2	34282
neg_8551	7-hydroxycoumarine	161.023	4.13232	neg	M-H	C9H6O3	83.6	0	-7.23969	-	-	-	54.3	O=C1C=CC2=C(C=C(O)C=C2)O1	7 -羟基香豆素	香豆素类及其衍生物	Coumarins and derivatives	yes	31721.8	31510.7	32020.7	31372.2
pos_2029	Indole-3-acetic acid	176.07	4.30538	pos	M+H	C10H9NO2	64	0	-1.52078	C00954	HMDB0000197	87-51-4	51.9	O=C(O)CC1=CNC2=CC=CC=C12	-	吲哚及其衍生物	Indoles and derivatives	yes	31991.7	31450.6	31315.2	31377.6
neg_8580	Ketoleucine	189.076	4.0676	neg	M+Hac-H	C6H10O3	69	0	-8.27729	C00233	HMDB0000695;PW_C000547	816-66-0	51.7	CC(C)CC(=O)C(=O)O	亮氨酸酮	有机酸及其衍生物	Organic acids and derivatives	yes	31580.8	31252.9	31040.1	30239.7
pos_2879	Menthofuran	133.101	5.65308	pos	M+H-H2O	C10H14O	79.9	0	-1.23758	C18025	HMDB0036089;LMPR0102090020	494-90-6;	54.9	-	-	萜类	Terpenoids	yes	31505.6	31223.9	29012	29640.4
pos_2768	Eugenyl acetate	189.091	5.45985	pos	M+H-H2O	C12H14O3	54.9	0	-2.1424	C14567	HMDB0034122	93-28-7	49.8	C=CCC1=CC(OC)=C(OC(C)=O)C=C1	-	其他类	Others	yes	33931.4	31104.8	24241.5	33553.6
neg_258	Oxaloacetate	130.997	0.706567	neg	M-H	C4H4O5	54.2	0	-10.5102	C00036	HMDB0000223	328-42-7	47.5	O=C(O)CC(=O)C(=O)O	-	有机酸及其衍生物	Organic acids and derivatives	yes	27436.8	31097.4	31182.2	29135.3
pos_7168	Alpha-curcumene	203.179	5.17682	pos	M+H	C15H22	45.8	0	-1.47702	C09649	HMDB0061838;HMDB0059878;LMPR0103060015	4176-17-4;_;	47.9	CC(C)=CCCC(C)C1=CC=C(C)C=C1	-	萜类	Terpenoids	yes	31909.1	31097.2	28500.1	29843.3
neg_6632	Isorhamnetin	315.051	7.39418	neg	M-H	C16H12O7	95.7	0	0.0043078	C10084	HMDB0002655;LMPK12110002	480-19-3;	58.3	COC1=C(O)C=CC(C2=C(O)C(=O)C3=C(O)C=C(O)C=C3O2)=C1	-	黄酮类	Flavonoids	yes	30940.3	30995	30333.1	28501.9
neg_5647	Licocoumarone	339.124	11.7381	neg	M-H	C20H20O5	89.1	0	-0.78717	-	HMDB0038755;LMPK12160045	118524-14-4;	56.7	COC1=C2C=C(C3=CC=C(O)C=C3O)OC2=CC(O)=C1CC=C(C)C	-	黄酮类	Flavonoids	yes	32649.5	30991.6	29934.1	33083.7
neg_1938	Fraxinol	221.045	4.43498	neg	M-H	C11H10O5	67.4	0	-3.36255	-	-	-	52	COC1=C(O)C(OC)=C2C=CC(=O)OC2=C1	-	香豆素类及其衍生物	Coumarins and derivatives	yes	29705.6	30920.5	30575.7	29042.6
neg_9360	4-Hydroxycinnamamide	162.055	2.86218	neg	M-H	C9H9NO2	63.5	0	-7.08978	-	-	-	49.1	NC(=O)C=CC1=CC=C(O)C=C1	-	酚酸类及其衍生物	Phenolic acids and derivatives	yes	29102.1	30382.4	29367.5	29520.7
neg_10125	L-glutamine	145.061	0.5772	neg	M-H	C5H10N2O3	72.7	0	-9.03996	C00064	HMDB0000641;PW_C000500	56-85-9	51.9	NC(=O)CCC(N)C(=O)O	L-谷氨酰胺	氨基酸及其衍生物	Amino acids and derivatives	yes	30087.8	30156.4	32287.7	30233.2
pos_7605	Farrerol	301.106	4.5439	pos	M+H	C17H16O5	43.9	0	-1.87629	C09734	-;LMPK12140302	24211-30-1;	47.5	CC1=C(O)C(C)=C2OC(C3=CC=C(O)C=C3)CC(=O)C2=C1O	-	黄酮类	Flavonoids	yes	31820.1	30072.4	35817.4	34324
pos_5801	Senkyunolide A	193.122	9.67178	pos	M+H	C12H16O2	57.7	0	-1.51713	-	HMDB0258235	-	50.1	CCCCC1OC(=O)C2=C1CCC=C2	-	其他类	Others	yes	32598.8	29854.8	31501.3	29556.2
pos_6711	Alpha-cyperone	219.174	6.13953	pos	M+H	C15H22O	53.1	0	-2.36519	C17090	-	473-08-5	48.2	C=C(C)C1CCC2(C)CCC(=O)C(C)=C2C1	-	萜类	Terpenoids	yes	31773.1	29698.8	31623.9	29951
pos_4428	Wighteone	339.122	12.3259	pos	M+H	C20H18O5	98.9	0	-1.81338	C10542	-;LMPK12050188	51225-30-0;	58.5	CC(C)=CCC1=C(O)C2=C(C=C1O)OC=C(C1=CC=C(O)C=C1)C2=O	-	黄酮类	Flavonoids	yes	28417.5	29587	29329.4	30128.8
pos_7169	7-Methoxy-4-methylcoumarin	191.07	5.17682	pos	M+H	C11H10O3	51.4	0	-1.58629	-	-	-	49.2	COC1=CC2=C(C=C1)C(C)=CC(=O)O2	-	香豆素类及其衍生物	Coumarins and derivatives	yes	30991.9	29541.5	27125.6	27939.7
pos_1041	Epigoitrin	130.032	2.68253	pos	M+H	C5H7NOS	53.2	0	-0.212223	-	HMDB0251849	-	49	C=CC1CNC(=S)O1	-	其他类	Others	yes	32172.1	29520.4	33142.2	25938.2
neg_652	Glutaric Acid	131.034	2.25448	neg	M-H	C5H8O4	84.2	0	-9.84873	C00489	HMDB0000661	110-94-1	54.2	O=C(O)CCCC(=O)O	-	有机酸及其衍生物	Organic acids and derivatives	yes	29691	29459.7	30083.8	27257.4
pos_8041	3-n-Butylphathlide	191.106	3.96895	pos	M+H	C12H14O2	46.5	0	-1.62639	-	-	-	47.9	CCCCC1OC(=O)C2=CC=CC=C21	3-n-丁苯酞	其他类	Others	yes	29435.2	29243.5	30740	29689.2
pos_6138	Rhein	285.039	7.93842	pos	M+H	C15H8O6	53.4	0	-2.30091	C10401	HMDB0032876	478-43-3	49.6	O=C(O)C1=CC2=C(C(=O)C3=C(C=CC=C3O)C2=O)C(O)=C1	-	有机酸及其衍生物	Organic acids and derivatives	yes	27523.8	28938	28983	31948
pos_5974	3,4-Dimethoxycinnamyl alcohol	177.091	8.65235	pos	M+H-H2O	C11H14O3	68.4	0	-1.41505	-	-	-	52.6	-	-	-	-	yes	32480.1	28618.2	31680.8	29801.1
pos_6972	Arglabin	247.132	5.58657	pos	M+H	C15H18O3	63.7	0	-2.35769	-	HMDB0248591	-	51.5	C=C1C(=O)OC2C1CCC1(C)OC13CC=C(C)C23	-	-	-	yes	30229.1	28280.9	27717.8	26702.9
pos_3627	Phloretin	329.101	7.7395	pos	M+CH3OH+Na	C15H14O5	58.5	0	6.13338	C00774	HMDB0003306;HMDB0029646;LMPK12120525	60-82-2;7507-89-3;	49.9	O=C(CCC1=CC=C(O)C=C1)C1=C(O)C=C(O)C=C1O	-	黄酮类	Flavonoids	yes	28481.7	28266.7	28462.6	29689.4
pos_7753	Isatin	148.039	4.36935	pos	M+H	C8H5NO2	66.3	0	-1.48617	C11129	HMDB0061933	91-56-5	51.1	O=C1NC2=CC=CC=C2C1=O	-	吲哚及其衍生物	Indoles and derivatives	yes	27705.5	28249.5	30071.4	28993.6
pos_7325	3-Coumaric acid	147.044	4.93273	pos	M+H-H2O	C9H8O3	84.6	0	-1.32657	-	-	-	55.3	O=C(O)C=CC1=CC(O)=CC=C1	-	酚酸类及其衍生物	Phenolic acids and derivatives	yes	27808.5	28222.4	26539.3	25665.8
neg_7081	Pratol	267.066	6.2528	neg	M-H	C16H12O4	50.2	0	-0.878748	-	-	-	48.9	COC1=CC=C(C2=CC(=O)C3=C(C=C(O)C=C3)O2)C=C1	-	黄酮类	Flavonoids	yes	30107.2	28204.5	29199.3	30169
pos_5667	Licochalcone D	355.153	10.48	pos	M+H	C21H22O5	68.8	0	-2.21296	-	LMPK12120425	0	52.3	COC1=C(O)C(O)=CC=C1C=CC(=O)C1=CC=C(O)C(CC=C(C)C)=C1	-	黄酮类	Flavonoids	yes	28074.1	28194.6	31324.5	32250.7
pos_4530	Curcumol	219.174	13.0118	pos	M+H-H2O	C15H24O2	76.7	0	-1.2384	-	HMDB0038122	4871-97-0	54.3	C=C1CC2(O)OC3(CC2C(C)C)C(C)CCC13	-	萜类	Terpenoids	yes	30443.6	28155.1	28632	28774.8
pos_4061	Estriol	289.179	9.80542	pos	M+H	C18H24O3	53.8	0	-3.06878	C05141	HMDB0000153;PW_C000100	50-27-1	47.7	CC12CCC3C4=C(C=C(O)C=C4)CCC3C1CC(O)C2O	-	甾体及其衍生物	Steroids and steroid derivatives	yes	26494.6	28110.5	30328.5	26834.9
pos_1429	4-methylcatechol	125.06	3.444	pos	M+H	C7H8O2	59.1	0	-0.0255161	C06730	HMDB0000873	452-86-8	51.1	CC1=CC(O)=C(O)C=C1	-	其他类	Others	yes	27380.9	28094.5	28678.3	29327.5
pos_5454	Pinolenic acid	279.231	11.8903	pos	M+H	C18H30O2	67.1	0	-1.86748	-	HMDB0256562;LMFA01030344	_;	52.3	CCCCCC=CCC=CCCC=CCCCC(=O)O	-	脂类	Lipids	yes	27862.6	27940	25883	28583.6
pos_5291	10-Gingerol	351.252	12.966	pos	M+H	C21H34O4	37.4	0	-1.71333	-	-	-	46.2	CCCCCCCCCC(O)CC(=O)CCC1=CC(OC)=C(O)C=C1	-	其他类	Others	yes	29023.5	27919.1	29250.4	31515
pos_4050	Curcumenol	235.169	9.7598	pos	M+H	C15H22O2	82.3	0	-2.20057	C16942	HMDB0033960	-;19431-84-6	54.6	CC1=CC2(O)OC3(CC2=C(C)C)C(C)CCC13	-	萜类	Terpenoids	yes	26938.7	27727.9	29046.3	23368.2
pos_6495	5,7-dihydroxyflavanone	257.08	6.76928	pos	M+H	C15H12O4	74.9	0	-2.40244	C09827	HMDB0030808	480-39-7	53.8	O=C1CC(C2=CC=CC=C2)OC2=CC(O)=CC(O)=C12	-	黄酮类	Flavonoids	yes	28260.5	27676.3	27669.2	27379.4
pos_3286	Biochanin a	284.067	6.61513	pos	M+	C16H12O5	67.8	0	-4.13152	C00814	HMDB0002338;LMPK12050229	491-80-5;	49.2	COC1=CC=C(C2=COC3=CC(O)=CC(O)=C3C2=O)C=C1	-	黄酮类	Flavonoids	yes	34895.9	27639.2	27241.4	36031.3
neg_2997	Hieracin	301.035	5.87712	neg	M-H	C15H10O7	66.4	0	-1.04626	-	-	-	51.9	O=C1C=C(C2=CC(O)=C(O)C(O)=C2)OC2=CC(O)=CC(O)=C12	花含毛连菜内酯	类黄酮	Flavonoids	yes	31150.9	27517.5	29391.2	31539.3
pos_4616	Diethyl Phthalate	205.086	13.4913	pos	M+H-H2O	C12H14O4	98.5	0	-1.15536	C14175	HMDB0094660	84-66-2;_	58.7	CCOC(=O)C1=CC=CC=C1C(=O)OCC	-	酚酸类及其衍生物	Phenolic acids and derivatives	yes	29767.7	27370.6	27718.3	25931.1
neg_6395	Etiocholanolone	335.223	8.18313	neg	M+FA-H	C19H30O2	40.3	0	-0.422258	C04373	HMDB0000490;PW_C000372	53-42-9	46	CC12CCC3C(CCC4CC(O)CCC43C)C1CCC2=O	-	甾体及其衍生物	Steroids and steroid derivatives	yes	28397.6	27316.1	28248.1	27540.1
neg_3599	Prostaglandin E1	353.233	7.30288	neg	M-H	C20H34O5	46.7	0	-0.340383	C04741	HMDB0001442;HMDB0302206	745-65-3;_	48.3	CCCCCC(O)C=CC1C(O)CC(=O)C1CCCCCCC(=O)O	-	-	-	yes	26985.9	27073.1	26958.1	25957
pos_8817	2-phenylethylamine	122.096	2.62	pos	M+H	C8H11N	90.1	0	0.358571	C05332	HMDB0012275	64-04-0	57	NCCC1=CC=CC=C1	2-苯基乙胺	其他类	Others	yes	24961	27040.6	25837.1	26195.4
pos_4351	Gentisein	299.054	11.7303	pos	M+CH3OH+Na	C13H8O5	35.2	0	7.18287	C10065	HMDB0029463	529-49-7	44.9	O=C1C2=CC(O)=CC=C2OC2=CC(O)=CC(O)=C12	-	其他类	Others	yes	26610	26690.1	26449.6	28439.1
pos_4345	Carnosol	363.216	11.6615	pos	M+CH3OH+H	C20H26O4	70.3	0	-2.53587	C09069	HMDB0002121	5957-80-2	52.8	CC(C)C1=C(O)C(O)=C2C(=C1)C1CC3C(C)(C)CCCC23C(=O)O1	-	萜类	Terpenoids	yes	23800.3	26263.2	25299.4	26698.6
pos_5190	Ganoderic acid A	517.313	13.5142	pos	M+H	C30H44O7	62.9	0	-5.6608	-	HMDB0034931;LMST01010391	81907-62-2;	50.7	CC(CC(=O)CC(C)C1CC(O)C2(C)C3=C(C(=O)CC12C)C1(C)CCC(=O)C(C)(C)C1CC3O)C(=O)O	-	萜类	Terpenoids	yes	26120.5	26103.1	27425.7	30248
pos_5494	Oridonin	365.195	11.4553	pos	M+H	C20H28O6	85.1	0	-2.32325	-	HMDB0242516	-	55.5	C=C1C(=O)C23C(O)C1CCC2C12COC3(O)C(O)C1C(C)(C)CCC2O	-	萜类	Terpenoids	yes	25858.9	25963.3	24084.6	27009.4
neg_8641	Kainic acid	212.092	4.00183	neg	M-H	C10H15NO4	60.1	0	-3.60818	C12819	-;HMDB0253757	487-79-6;_	50.4	C=C(C)C1CNC(C(=O)O)C1CC(=O)O	-	氨基酸及其衍生物	Amino acids and derivatives	yes	25640.6	25600.5	24485.4	25668.8
pos_6955	Britannilactone	267.159	5.63108	pos	M+H	C15H22O4	55.1	0	-2.1799	-	-	-	49.7	C=C1C(=O)OC2CC(C)=C(C(C)CCCO)C(O)C12	-	萜类	Terpenoids	yes	27287.2	25393.7	23727.6	25112.9
pos_5843	Grandifloric acid	301.215	9.4226	pos	M+H-H2O	C20H30O3	51.6	0	-2.39277	C17956	-	22338-69-8	47.6	C=C1C2CCC3C4(C)CCCC(C)(C(=O)O)C4CCC3(C2)C1O	-	萜类	Terpenoids	yes	26440.6	25380.3	26737.9	26652.8
pos_8816	3,4-dimethylbenzoic acid	133.065	2.62	pos	M+H-H2O	C9H10O2	59.1	0	-0.423255	-	HMDB0002237	619-04-5	50.7	CC1=C(C)C=C(C(=O)O)C=C1	-	酚酸类及其衍生物	Phenolic acids and derivatives	yes	23327.3	25294.2	26624.4	24856
pos_3728	Eupatorin	345.096	8.118	pos	M+H	C18H16O7	49.1	0	-2.24923	-	HMDB0252128;LMPK12111239	_;	48.4	COC1=C(O)C=C(C2=CC(=O)C3=C(O)C(OC)=C(OC)C=C3O2)C=C1	-	黄酮类	Flavonoids	yes	25481.6	25217.2	25501.8	24394.4
neg_3873	Jaceosidin	329.066	8.20578	neg	M-H	C17H14O7	80.1	0	-0.561933	-	LMPK12111235	0	55	COC1=C(O)C=CC(C2=CC(=O)C3=C(C=C(O)C(OC)=C3O)O2)=C1	-	黄酮类	Flavonoids	yes	27686.9	24932.7	27134.7	26580.8
neg_9724	Xanthosine	283.068	1.43683	neg	M-H	C10H12N4O6	79.7	0	-0.712983	C01762	HMDB0000299;PW_C000203	146-80-5	54.1	O=C1NC(=O)C2=C(N1)N(C1OC(CO)C(O)C1O)C=N2	-	核苷酸及其衍生物	Nucleotides and derivatives	yes	28568.6	24702.7	28438.3	25022.7
neg_1543	Isophthalic acid	165.018	3.91263	neg	M-H	C8H6O4	83.6	0	-6.93717	C22203	-	121-91-5	54.5	O=C(O)C1=CC=CC(C(=O)O)=C1	-	酚酸类及其衍生物	Phenolic acids and derivatives	yes	24616.2	24648	28262.2	24727.5
pos_7019	Chrysophanic acid	255.065	5.50088	pos	M+H	C15H10O4	68.1	0	-2.58079	C10315	HMDB0030670	481-74-3	52.4	CC1=CC2=C(C(=O)C3=C(C=CC=C3O)C2=O)C(O)=C1	-	醌类	Quinones	yes	28068.1	24640.7	23045.2	26508.2
pos_6688	Damascenone	191.143	6.20507	pos	M+H	C13H18O	59.8	0	-2.29626	-	HMDB0013804	23696-85-7	50.5	CC=CC(=O)C1=C(C)C=CCC1(C)C	-	其他类	Others	yes	23037.7	24273.3	22305.3	22344.7
pos_6640	Benzoic aldehyde	107.049	6.33415	pos	M+H	C7H6O	80.3	0	0.621718	C00261	HMDB0006115	100-52-7	55.5	O=CC1=CC=CC=C1	苯甲醛	其他类	Others	yes	23094.9	24235.6	26042.1	26207.9
pos_5705	Licoflavone A	323.127	10.2109	pos	M+H	C20H18O4	96	0	-2.66013	-	LMPK12110032	0	57.7	CC(C)=CCC1=CC2=C(C=C1O)OC(C1=CC=C(O)C=C1)=CC2=O	-	黄酮类	Flavonoids	yes	23736.7	24091.6	25552.7	25270.5
neg_3003	Eupafolin	315.051	5.89977	neg	M-H	C16H12O7	95.6	0	-0.695673	-	-	-	57.8	COC1=C(O)C2=C(C=C1O)OC(C1=CC(O)=C(O)C=C1)=CC2=O	-	黄酮类	Flavonoids	yes	25056.7	23717	23740.3	26846.6
neg_9073	D-Galactaric acid	209.029	3.40465	neg	M-H	C6H10O8	56.7	0	-4.02453	C00879	HMDB0000639	526-99-8	49	O=C(O)C(O)C(O)C(O)C(O)C(=O)O	-	-	-	yes	22645.7	23451.7	22604.1	23461.9
pos_3876	7-hydroxy-8,4'-dimethoxyisoflavone	299.091	8.85103	pos	M+H	C17H14O5	80.7	0	-2.37664	-	-	-	55	COC1=CC=C(C2=COC3=C(C=CC(O)=C3OC)C2=O)C=C1	7-羟基-8，4'-二甲氧基异黄酮	类黄酮	Flavonoids	yes	24875.8	23417.5	24745.5	22514
pos_4406	1-(4-hydroxy-3-methoxyphenyl)decane-3,5-diol	297.205	12.2341	pos	M+H	C17H28O4	67	0	-1.87835	-	HMDB0303695	-	52.4	-	-	-	-	yes	23408.7	23211.8	24163	22981.7
neg_3698	Imperatorin	269.082	7.62115	neg	M-H	C16H14O4	43.8	0	-0.698522	C09269	HMDB0034376	482-44-0	48	CC(C)=CCOC1=C2OC(=O)C=CC2=CC2=C1OC=C2	-	香豆素类及其衍生物	Coumarins and derivatives	yes	23830.8	23094.4	22466.9	22667
pos_5210	Asiatic acid	471.346	13.4225	pos	M+H-H2O	C30H48O5	43.5	0	-1.42839	C08617	-;HMDB0035782	464-92-6;76964-07-3	47.5	CC1CCC2(C(=O)O)CCC3(C)C(=CCC4C5(C)CC(O)C(O)C(C)(CO)C5CCC43C)C2C1C	-	萜类	Terpenoids	yes	25528.1	22982.8	23775.2	25784.2
neg_9449	Adipic acid	145.049	2.64853	neg	M-H	C6H10O4	73.1	0	-8.11071	C06104	HMDB0000448;LMFA01170048	124-04-9;	52.2	O=C(O)CCCCC(=O)O	-	脂类	Lipids	yes	21832	22881.9	23477.6	22150.1
pos_8176	(-)-trans-Pinocarveol	153.127	3.77015	pos	M+H	C10H16O	46	0	-1.17037	-	HMDB0036128	547-61-5	48.4	C=C1C(O)CC2CC1C2(C)C	-	-	-	yes	22844.1	22802.5	23531.8	22410.5
neg_5312	2-Hydroxypalmitic acid	271.228	14.121	neg	M-H	C16H32O3	93	0	-0.764869	-	HMDB0031057	16452-52-1	57.6	-	-	-	-	yes	22374.7	22721.7	22266.8	22738.9
pos_5136	Ketoisophorone	153.091	13.9002	pos	M+H	C9H12O2	63.8	0	-2.29114	-	HMDB0040216	1125-21-9	51.5	CC1=CC(=O)CC(C)(C)C1=O	-	其他类	Others	yes	18310.8	22720.7	19083.7	20036.3
neg_2039	3,4-Dimethoxycinnamic Acid	207.065	4.54653	neg	M-H	C11H12O4	36.9	0	-4.14104	-	HMDB0034315	14737-89-4	45.6	COC1=C(OC)C=C(C=CC(=O)O)C=C1	-	酚酸类及其衍生物	Phenolic acids and derivatives	yes	20115.3	22395.6	20467.7	20654.3
pos_4540	Beta-Mangostin	425.195	13.0348	pos	M+H	C25H28O6	73.5	0	-1.5215	-	HMDB0036596	20931-37-7	53.4	COC1=C(CC=C(C)C)C(O)=C2C(=O)C3=C(C=C(O)C(OC)=C3CC=C(C)C)OC2=C1	β-倒捻子素	其他类	Others	yes	25043.7	22204.4	23771.3	24081.3
neg_2611	7,4'-Dihydroxyflavone	253.05	5.2122	neg	M-H	C15H10O4	69	0	-1.26102	C12123	HMDB0247290;LMPK12110035	2196-14-7;_;	53	O=C1C=C(C2=CC=C(O)C=C2)OC2=C1C=CC(O)=C2	-	黄酮类	Flavonoids	yes	21281.2	21946.5	20109.7	20840.7
neg_10127	L-Aspartic Acid	132.029	0.5772	neg	M-H	C4H7NO4	60	0	-10.1238	C00049	HMDB0000191;PW_C000123	56-84-8	49.2	NC(CC(=O)O)C(=O)O	-	氨基酸及其衍生物	Amino acids and derivatives	yes	22988.2	21930.9	23936	21529.7
pos_5657	Isokobusone	223.169	10.5714	pos	M+H	C14H22O2	36.2	0	-2.019	C16977	-;HMDB0036791	-;24173-72-6	45.6	C=C1CCC2C(CC2(C)C)C(=O)CCC1O	-	其他类	Others	yes	23112.8	21914.8	23370.2	23024
pos_5413	Moslosooflavone	299.091	12.2112	pos	M+H	C17H14O5	93.6	0	-2.03078	-	LMPK12111332	0	57.6	COC1=C(OC)C2=C(C(O)=C1)C(=O)C=C(C1=CC=CC=C1)O2	-	黄酮类	Flavonoids	yes	20942	21719.3	23003.2	21013.6
pos_5399	Clareolide	268.227	12.2799	pos	M+NH4	C16H26O2	59.5	0	-1.84748	-	-	-	50.7	CC1(C)CCCC2(C)C1CCC1(C)OC(=O)CC12	-	-	-	yes	24295	21581.1	19319.2	16554.8
pos_5161	Ethyl linolenate	324.289	13.7652	pos	M+NH4	C20H34O2	60	0	-1.84928	-	HMDB0302158;HMDB0302813	-	51	CCC=CCC=CCC=CCCCCCCCC(=O)OCC	-	脂类	Lipids	yes	23555.2	21403.2	23780.5	23416.3
neg_380	Acrasin	328.045	0.970283	neg	M-H	C10H12N5O6P	96	0	-0.547894	C00575	HMDB0000058	60-92-4	58	NC1=C2N=CN(C3OC4COP(=O)(O)OC4C3O)C2=NC=N1	聚集素	核苷酸及其衍生物	Nucleotides and derivatives	yes	29641.8	21153.6	28035.7	22948.8
pos_5290	Thymoquinone	165.091	12.989	pos	M+H	C10H12O2	72.2	0	-1.18324	-	HMDB0034732	490-91-5	53.5	CC1=CC(=O)C(C(C)C)=CC1=O	-	醌类	Quinones	yes	21811.1	21095.9	22169.1	22216.4
pos_4313	Curdione	237.184	11.4327	pos	M+H	C15H24O2	61.8	0	-1.9065	C17493	HMDB0034714	13657-68-6	50.2	CC1=CCCC(C)C(=O)CC(C(C)C)C(=O)C1	-	萜类	Terpenoids	yes	20783.3	20996.5	19849.7	21533.1
pos_134	D-lysine	147.113	0.547467	pos	M+H	C6H14N2O2	61.8	0	-1.77277	C00739	HMDB0003405	923-27-3	51.2	NCCCCC(N)C(=O)O	D-赖氨酸	氨基酸及其衍生物	Amino acids and derivatives	yes	22819	20912.8	23045.1	22466.3
pos_7040	Quinoline	130.065	5.48037	pos	M+H	C9H7N	63.3	0	-1.39582	C06413	HMDB0033731	91-22-5	51.6	C1=CC=C2N=CC=CC2=C1	-	其他类	Others	yes	23852.8	20799.7	19217.6	23215.4
pos_4463	Licoisoflavone A	355.117	12.5322	pos	M+H	C20H18O6	98.2	0	-2.00456	C10486	HMDB0034125;LMPK12050286	66056-19-7;	58.3	CC(C)=CCC1=C(O)C(C2=COC3=CC(O)=CC(O)=C3C2=O)=CC=C1O	-	黄酮类	Flavonoids	yes	20890.5	20777	19346.6	23086.1
pos_5199	Dibutyl phthalate	279.159	13.4913	pos	M+H	C16H22O4	91	0	-1.73692	C14214	HMDB0033244	84-74-2	56.1	CCCCOC(=O)C1=CC=CC=C1C(=O)OCCCC	-	酚酸类及其衍生物	Phenolic acids and derivatives	yes	22025.6	20518.6	20607.6	19614.4
pos_4781	Diisononyl phthalate	436.342	15.1843	pos	M+NH4	C26H42O4	62.2	0	-1.41185	C15221	HMDB0251352	28553-12-0;_	51.6	CC(C)CCCCCCOC(=O)C1=CC=CC=C1C(=O)OCCCCCCC(C)C	-	-	-	yes	15306.3	20387.6	21271.1	23942.2
pos_3758	Batatasin I	285.112	8.27725	pos	M+H	C17H16O4	56.6	0	-2.06614	C10246	HMDB0038778	51415-00-0	50.4	COC1=CC(OC)=C2C(=C1)C=CC1=CC(OC)=C(O)C=C12	-	其他类	Others	yes	18914.8	20318.4	19640.3	20191.7
pos_5288	Icaritin	369.133	12.989	pos	M+H	C21H20O6	88.8	0	-1.62183	-	HMDB0257872;LMPK12110561	_;	56.5	COC1=CC=C(C2=C(O)C(=O)C3=C(O)C=C(O)C(CC=C(C)C)=C3O2)C=C1	-	黄酮类	Flavonoids	yes	19143.4	20262.7	20106.8	21741.8
pos_5718	Pinoresinol dimethyl ether	387.179	10.0752	pos	M+H	C22H26O6	54.6	0	-2.26824	C10561	-	29106-36-3	49.2	COC1=C(OC)C=C(C2OCC3C(C4=CC(OC)=C(OC)C=C4)OCC23)C=C1	-	木脂素类及其衍生物	Lignans and derivatives	yes	20223.4	20003.7	21619.4	21025.9
pos_7055	(-)-Fenchone	153.127	5.45985	pos	M+H	C10H16O	42.5	0	-2.48378	-	-	-	47.1	CC12CCC(C1)C(C)(C)C2=O	-	-	-	yes	23797.3	19982.9	18001.5	23182.1
pos_3732	Alpha-Linolenic acid	279.231	8.14087	pos	M+H	C18H30O2	54.4	0	-2.31136	C06427	HMDB0001388;LMFA01030152;PW_C001073	463-40-1;	49.6	CCC=CCC=CCC=CCCCCCCCC(=O)O	-	脂类	Lipids	yes	22987.5	19972.9	20967.1	21033.4
pos_5455	Asperglaucide	445.211	11.8676	pos	M+H	C27H28N2O4	84.5	0	-1.86828	-	-	-	55.6	CC(=O)OCC(CC1=CC=CC=C1)NC(=O)C(CC1=CC=CC=C1)NC(=O)C1=CC=CC=C1	-	氨基酸及其衍生物	Amino acids and derivatives	yes	19921	19733.4	15916.8	18603.6
pos_2605	Allyl hexanoate	139.112	5.10992	pos	M+H-H2O	C9H16O2	63.2	0	-1.37266	-	HMDB0040210	123-68-2	51.6	-	-	脂类	Lipids	yes	18937.7	19621.7	18778.3	20517.1
neg_2310	Sinapoyl aldehyde	207.065	4.83612	neg	M-H	C11H12O4	91.7	0	-4.07547	C05610	-	4206-58-0	56.4	COC1=CC(C=CC=O)=CC(OC)=C1O	芥子醛	其他类	Others	yes	18890	19607.5	19402.6	18491.5
neg_3588	Isoeugenitol	205.05	7.28005	neg	M-H	C11H10O4	37	0	-4.22026	-	HMDB0029472	479-06-1	45.9	CC1=CC(=O)C2=C(O)C=C(O)C(C)=C2O1	-	其他类	Others	yes	20067.7	19570.1	19561.6	17866.3
pos_5673	1-(4-Methoxyphenyl)-2-propanone	165.091	10.4355	pos	M+H	C10H12O2	55.6	0	-1.67251	-	HMDB0032891	122-84-9	50.2	COC1=CC=C(CC(C)=O)C=C1	-	其他类	Others	yes	18653.6	19428.5	19807.2	20254.9
pos_6437	Ilicol	239.2	6.88195	pos	M+H	C15H26O2	76.7	0	-2.26246	-	-	-	54.2	-	-	萜类	Terpenoids	yes	20048.1	19175	18954.6	18677
pos_4583	Sphingosine	300.289	13.2846	pos	M+H	C18H37NO2	89.8	0	-2.05422	C00319	HMDB0000252;LMSP01010001;PW_C000172	123-78-4;	56.7	CCCCCCCCCCCCCC=CC(O)C(N)CO	鞘氨醇	其他类	Others	yes	20488.7	19137.5	21006.1	21900
pos_4323	Brevelin A	379.211	11.4553	pos	M+CH3OH+H	C20H26O5	43.8	0	-2.55865	-	-	-	47.4	CC=C(C)C(=O)OC1C2C(CC(C)C3C=CC(=O)C31C)OC(=O)C2C	-	-	-	yes	18937.3	19054.8	19113.2	20074.7
neg_3041	Oxypeucedanin	285.077	5.98752	neg	M-H	C16H14O5	80	0	-1.18703	C09282	HMDB0030622	737-52-0;26091-73-6	54.8	CC1(C)OC1COC1=C2C=CC(=O)OC2=CC2=C1C=CO2	-	香豆素类及其衍生物	Coumarins and derivatives	yes	20353	18974.7	19318	20540.6
pos_6060	Isoimperatorin	271.096	8.27725	pos	M+H	C16H14O4	93.5	0	-2.38974	C16976	HMDB0253646	482-45-1;_	57	CC(C)=CCOC1=C2C=CC(=O)OC2=CC2=C1C=CO2	-	香豆素类及其衍生物	Coumarins and derivatives	yes	19407.3	18713.9	21261	19126.2
pos_4226	Estrone	271.169	10.8447	pos	M+H	C18H22O2	42.2	0	-1.81111	C00468	HMDB0000145;LMST02010004;PW_C000094	53-16-7;	47.2	CC12CCC3C4=C(C=C(O)C=C4)CCC3C1CCC2=O	-	甾体及其衍生物	Steroids and steroid derivatives	yes	18085.8	18697.6	20478.6	21332.3
neg_4023	9-Hydroxynonanoic acid	173.117	8.79337	neg	M-H	C9H18O3	84.1	0	-6.44574	-	-	-	55.1	-	-	有机酸及其衍生物	Organic acids and derivatives	yes	19266.2	18580.7	20083.1	18567.7
pos_5522	4',7-di-o-methylnaringenin	301.106	11.2728	pos	M+H	C17H16O5	61.2	0	-2.17495	-	-	-	51	COC1=CC=C(C2CC(=O)C3=C(O)C=C(OC)C=C3O2)C=C1	-	-	-	yes	17141.8	18549.4	18520.6	18949.4
pos_7086	Gardenoside	369.117	5.30923	pos	M+H-2H2O	C17H24O11	58.9	0	-1.70089	C09779	-;HMDB0252642	24512-62-7;_	49.7	COC(=O)C1=COC(OC2OC(CO)C(O)C(O)C2O)C2C1C=CC2(O)CO	-	萜类	Terpenoids	yes	21718.5	18147.8	17738.1	19853.3
pos_6414	Jasmone	165.127	6.94922	pos	M+H	C11H16O	64.6	0	-1.45848	C08490	HMDB0035601	488-10-8	51.4	CCC=CCC1=C(C)CCC1=O	-	其他类	Others	yes	19517.7	18111.5	19307.7	18705.8
neg_6652	Salviaflaside	521.13	7.32555	neg	M-H	C24H26O13	67	0	-0.450856	-	HMDB0033705	178895-25-5	52.3	O=C(C=CC1=CC(OC2OC(CO)C(O)C(O)C2O)=C(O)C=C1)OC(CC1=CC(O)=C(O)C=C1)C(=O)O	-	碳水化合物及其衍生物	Carbohydrates and derivatives	yes	18248.8	18069	17335.4	17661.2
pos_3206	Dihydronepetalactone	169.122	6.41887	pos	M+H	C10H16O2	83.7	0	-2.33489	-	HMDB0035829	17672-81-0	55.7	CC1COC(=O)C2C(C)CCC12	-	萜类	Terpenoids	yes	19066.8	17776.1	17501.8	19047.5
pos_5892	5-Alpha-Pregnan-3-BETA,17,21-Triol-11,20-Dione	365.232	9.12547	pos	M+H	C21H32O5	39.6	0	-1.99916	-	-	-	46.5	CC12CCC(O)CC1CCC1C2C(=O)CC2(C)C1CCC2(O)C(=O)CO	-	-	-	yes	19334.5	17755.9	17715.2	20161.3
neg_3987	3,5-dimethoxy-9,10-dihydrophenanthrene-2,7-diol	271.097	8.65712	neg	M-H	C16H16O4	53.6	0	-0.434408	-	-	-	50	-	-	-	-	yes	18534.3	17367.4	18697.5	17809.5
pos_4060	Medicarpin	271.096	9.80542	pos	M+H	C16H14O4	94.1	0	-2.19946	C10503	-;HMDB0254403	32383-76-9;_	57.4	COC1=CC2=C(C=C1)C1COC3=C(C=CC(O)=C3)C1O2	-	黄酮类	Flavonoids	yes	17167.1	17358	17648.3	18106.1
pos_4586	Dihydrotanshinone I	279.101	13.3076	pos	M+H	C18H14O3	88.5	0	-1.70957	-	-	-	56.7	CC1=CC=CC2=C3C(=O)C(=O)C4=C(OCC4C)C3=CC=C12	-	萜类	Terpenoids	yes	17189.7	17147.2	17988.4	17416.8
neg_4440	Phenethyl caffeate	343.118	10.6264	neg	M+Hac-H	C17H16O4	37.2	0	-1.18882	C10484	HMDB0302344	104594-70-9	46.4	O=C(C=CC1=CC(O)=C(O)C=C1)OCCC1=CC=CC=C1	-	酚酸类及其衍生物	Phenolic acids and derivatives	yes	17229.4	17124.7	16913.7	18864.4
pos_6582	Ginkgolide j	447.127	6.46165	pos	M+Na	C20H24O10	38	0	1.09199	C07604	HMDB0029605;LMPR0104540004	107438-79-9;	46.2	CC1C(=O)OC2CC34C5OC(=O)C3(OC3OC(=O)C(O)C34C(C(C)(C)C)C5O)C21O	-	萜类	Terpenoids	yes	28548	16697.5	24663.2	16347.8
pos_6747	2,6-ditert-butyl-4-methylphenol	221.189	6.05237	pos	M+H	C15H24O	40	0	-2.33329	-	-	-	45.7	CC1=CC(C(C)(C)C)=C(O)C(C(C)(C)C)=C1	2，6 -二叔丁基- 4 -甲基苯酚	其他类	Others	yes	17810.6	16674.8	17096	18332.1
pos_5436	Salvigenin	329.101	11.9362	pos	M+H	C18H16O6	95.2	0	-2.05449	-	HMDB0128577;LMPK12111166	19103-54-9;	57.8	COC1=CC=C(C2=CC(=O)C3=C(O)C(OC)=C(OC)C=C3O2)C=C1	-	黄酮类	Flavonoids	yes	15687.1	16613.5	16482	16167.9
neg_3579	Nonanoic acid	203.128	7.23435	neg	M+FA-H	C9H18O2	59	0	-5.41571	C01601	HMDB0000847;LMFA01010009	112-05-0;	50.4	CCCCCCCCC(=O)O	-	脂类	Lipids	yes	16578.1	16453.8	16772	15672.3
pos_3492	Artemisinin	247.132	7.28995	pos	M+H-2H2O	C15H22O5	59.4	0	-1.73978	C09538	-;HMDB0242246	63968-64-9;_	50.7	CC1CCC2C(C)C(=O)OC3OC4(C)CCC1C32OO4	-	萜类	Terpenoids	yes	17175.9	16395.1	17173.8	16025
pos_4311	Longicamphenylone	207.174	11.4327	pos	M+H	C14H22O	83.6	0	-1.59674	-	-	-	56	CC12CCCC(C)(C)C3(C)C(CCC13)C2=O	-	萜类	Terpenoids	yes	16026.1	16123	15145.3	17799.9
pos_1316	3-Hydroxypicolinic acid	140.034	3.23268	pos	M+H	C6H5NO3	84	0	-0.909526	C18620	HMDB0013188	-;874-24-8	56.3	O=C(O)C1=C(O)C=CC=N1	-	其他类	Others	yes	14483.9	16111.2	15573.9	17191.8
neg_7941	4-hydroxyphenylacetic acid	151.039	4.85785	neg	M-H	C8H8O3	76.7	0	-8.16958	C00642	HMDB0000020	156-38-7	52.9	O=C(O)CC1=CC=C(O)C=C1	-	其他类	Others	yes	15136.4	15813.2	15569.4	14865.4
neg_2326	Isoamyl acetate	189.112	4.85785	neg	M+Hac-H	C7H14O2	40.5	0	-7.92459	C12296	HMDB0031528	123-92-2	46.1	-	-	有机酸及其衍生物	Organic acids and derivatives	yes	14748.1	15625.8	15104.7	14328.5
neg_8416	L-dopa	178.05	4.32643	neg	M-H2O-H	C9H11NO4	56.3	0	-5.56608	C00355	HMDB0000181;PW_C000117	59-92-7	47.9	NC(CC1=CC(O)=C(O)C=C1)C(=O)O	左旋多巴	氨基酸及其衍生物	Amino acids and derivatives	yes	16031.3	15558	15458.1	15092.2
neg_4496	Andrographolide	331.191	10.9	neg	M-H2O-H	C20H30O5	90.8	0	-0.397171	C20214	-;HMDB0248395	5508-58-7;_	57	C=C1CCC2C(C)(CO)C(O)CCC2(C)C1CC=C1C(=O)OCC1O	-	其他类	Others	yes	15250.1	15486.8	14453.8	15676
neg_6399	Rel-(2alpha,2beta)-7-O-methylcedrusin	359.15	8.1603	neg	M-H	C20H24O6	47.3	0	-0.439588	-	-	-	48.2	COC1=CC(C2OC3=C(OC)C=C(CC(C)O)C=C3C2CO)=CC=C1O	-	-	-	yes	16310.7	15470.8	16850	16280.7
pos_7216	2-hydroxyphenylacetic acid	135.044	5.10992	pos	M+H-H2O	C8H8O3	73.5	0	-0.813473	C05852	HMDB0000669	614-75-5	53.2	O=C(O)CC1=CC=CC=C1O	2 -羟基苯乙酸	酚酸类及其衍生物	Phenolic acids and derivatives	yes	15322.1	15424.4	13596.1	15722.1
neg_4804	15-Hydroxydehydroabietic acid	361.2	12.8812	neg	M+FA-H	C20H28O3	37.1	0	-7.81532	-	-	-	44.5	CC(C)(O)C1=CC2=C(C=C1)C1(C)CCCC(C)(C(=O)O)C1CC2	-	-	-	yes	14443	14813	13707.1	15030.1
neg_6369	Lunularic acid	257.082	8.29595	neg	M-H	C15H14O4	67.7	0	-1.3018	C10268	-;LMPK13090038	23255-59-6;	52.5	O=C(O)C1=C(CCC2=CC=C(O)C=C2)C=CC=C1O	-	芪类	Stilbenes	yes	15312	14745.8	16328.2	14481.5
pos_4282	Corylin	321.112	11.1821	pos	M+H	C20H16O4	80.5	0	-1.81531	-	LMPK12050033	0	51.6	CC1(C)C=CC2=C(C=CC(C3=COC4=C(C=CC(O)=C4)C3=O)=C2)O1	-	黄酮类	Flavonoids	yes	14281.5	14456.8	13994.6	11815.7
pos_5372	3'-demethylnobiletin	389.122	12.4175	pos	M+H	C20H20O8	87.5	0	-1.99313	-	HMDB0029545	112448-39-2	56	COC1=CC=C(C2=CC(=O)C3=C(OC)C(OC)=C(OC)C(OC)=C3O2)C=C1O	3 ' -去甲基川陈皮素	类黄酮	Flavonoids	yes	13312	14098.2	13572.7	14997.2
pos_6378	Kobusone	223.169	7.08617	pos	M+H	C14H22O2	42.5	0	-1.85223	C16983	-;HMDB0036790	-;24173-71-5	46.5	CC1(C)CC2C(=O)CCC3OC3(C)CCC21	-	其他类	Others	yes	13890.2	13838.7	14170.3	13523.1
neg_7063	Alpha-d-glucose	179.055	6.31905	neg	M-H	C6H12O6	72.4	0	-6.12241	C00267	HMDB0003345;PW_C001851	492-62-6	52.4	OCC1OC(O)C(O)C(O)C1O	α - D -葡萄糖	碳水化合物及其衍生物	Carbohydrates and derivatives	yes	13990.8	13835	13310	13342.5
neg_7497	2-hydroxybutyric acid	125.023	5.47677	neg	M+Na-2H	C4H8O3	44.3	0	9.51445	C05984	HMDB0000008;PW_C000004	-;3347-90-8;600-15-7	46.6	CCC(O)C(=O)O	-	有机酸及其衍生物	Organic acids and derivatives	yes	13473.6	13788.1	13738.5	13506.6
pos_2181	1,3-Dimethoxybenzene	103.054	4.52173	pos	M+H-2H2O	C8H10O2	44.3	0	1.57114	-	HMDB0029672	151-10-0	48.2	COC1=CC(OC)=CC=C1	1，3 -二甲氧基苯	其他类	Others	yes	12210.8	13427.6	14841.4	15756.9
pos_6229	O-Xylene	107.086	7.65177	pos	M+H	C8H10	69.7	0	1.29591	C07212	HMDB0059851	95-47-6;_	52.8	CC1=CC=CC=C1C	-	其他类	Others	yes	11906.2	12833.5	13973.4	13702.9
pos_6080	Ilicic acid	253.179	8.16358	pos	M+H	C15H24O3	68.9	0	-2.12835	-	-	-	52.6	C=C(C(=O)O)C1CCC2(C)CCCC(C)(O)C2C1	-	萜类	Terpenoids	yes	14511.4	12829.4	14030.5	13004.5
neg_7938	Danshensu	197.045	4.85785	neg	M-H	C9H10O5	87.3	0	-4.55003	C01207	HMDB0003503	23028-17-3	55.7	O=C(O)C(O)CC1=CC(O)=C(O)C=C1	-	酚酸类及其衍生物	Phenolic acids and derivatives	yes	12438.7	12716.9	12341.1	12324.2
neg_3203	Piperonylic acid	225.04	6.31905	neg	M+Hac-H	C8H6O4	69.5	0	-4.65234	-	HMDB0032613	94-53-1	52.4	O=C(O)C1=CC2=C(C=C1)OCO2	-	其他类	Others	yes	16717.3	12484.8	13400.6	14341
pos_5198	9-Octadecynoic acid	298.274	13.4913	pos	M+NH4	C18H32O2	80.2	0	-1.95357	C08459	-;LMFA01030455	506-24-1;	54.7	CCCCCCCCC#CCCCCCCCC(=O)O	-	-	-	yes	13061.8	12479.1	13920.6	13893.4
neg_6502	Davidigenin	257.082	7.8251	neg	M-H	C15H14O4	63.6	0	-1.06639	C09618	-;LMPK12120452	23130-26-9;	51.7	-	-	黄酮类	Flavonoids	yes	12767.3	12468.3	12459.9	12045.5
neg_7539	Noreugenin	191.034	5.32403	neg	M-H	C10H8O4	67.3	0	-5.63719	C20462	HMDB0303562	-	50.1	CC1=CC(=O)C2=C(O)C=C(O)C=C2O1	-	其他类	Others	yes	14302.9	12435	13689.6	12929.1
pos_4602	Ermanin	315.086	13.4225	pos	M+H	C17H14O6	88.1	0	-2.00602	-	LMPK12112697	0	56.4	-	-	黄酮类	Flavonoids	yes	13883.1	12412.1	13848.8	15551.5
pos_4708	Palmitoyl ethanolamide	300.289	14.0338	pos	M+H	C18H37NO2	86.5	0	-1.96769	C16512	HMDB0002100	544-31-0	56.1	CCCCCCCCCCCCCCCC(=O)NCCO	棕榈基单乙醇酰胺	有机酸及其衍生物	Organic acids and derivatives	yes	10906.1	12308.4	11665.1	13708.7
pos_4780	2-(2-ethylhexoxycarbonyl)benzoic acid	279.159	15.1843	pos	M+H	C16H22O4	94.5	0	-1.63332	-	-	-	55.1	CCCCC(CC)COC(=O)C1=CC=CC=C1C(=O)O	-	酚酸类及其衍生物	Phenolic acids and derivatives	yes	9532.99	12001.2	10555.5	11605
pos_6537	7-methoxycoumarin	209.08	6.5936	pos	M+CH3OH+H	C10H8O3	50.3	0	-3.02322	C09268	HMDB0029758	531-59-9	48	COC1=CC2=C(C=C1)C=CC(=O)O2	-	香豆素类及其衍生物	Coumarins and derivatives	yes	13415.7	11672.6	13629	13268.1
pos_5105	Cis-7-hexadecenoic acid	237.221	14.08	pos	M+H-H2O	C16H30O2	43.5	0	-1.73642	-	-	-	47.8	CCCCCCCCC=CCCCCCC(=O)O	-	脂类	Lipids	yes	12085	11584.3	13113.6	13988.4
pos_7110	Cinnamaldehyde	133.065	5.28743	pos	M+H	C9H8O	74.1	0	-1.22415	C00903	HMDB0003441	104-55-2	53.8	O=CC=CC1=CC=CC=C1	-	其他类	Others	yes	11747.6	11047.4	10926.7	11188.1
neg_5724	Gancaonin I	353.139	11.1495	neg	M-H	C21H22O5	71.4	0	-0.666755	-	HMDB0038756;LMPK12160046	126716-36-7;	53.1	COC1=CC2=C(C=C(C3=C(O)C=C(O)C=C3)O2)C(OC)=C1CC=C(C)C	-	黄酮类	Flavonoids	yes	10607.9	10995	11259	11721.2
pos_5234	Ethyl chrysanthemate	179.143	13.2846	pos	M+H-H2O	C12H20O2	39.3	0	-1.31146	-	-	-	46.7	CCOC(=O)C1C(C=C(C)C)C1(C)C	-	萜类	Terpenoids	yes	11868.1	10967.2	11270.7	10583
neg_5743	8-Prenylnaringenin	339.123	11.0357	neg	M-H	C20H20O5	72.4	0	-0.897357	C18023	-;HMDB0247465	-;_	53.5	CC(C)=CCC1=C2OC(C3=CC=C(O)C=C3)CC(=O)C2=C(O)C=C1O	-	黄酮类	Flavonoids	yes	10896.5	10888.7	11238.3	11934.2
neg_6725	Pinobanksin	271.061	7.14353	neg	M-H	C15H12O5	69.1	0	-0.345822	C09826	HMDB0037506	548-82-3	53	O=C1C2=C(O)C=C(O)C=C2OC(C2=CC=CC=C2)C1O	-	黄酮类	Flavonoids	yes	11729.5	10856.8	10367.8	10413.6
pos_3132	Geranyl acetate	197.153	6.20507	pos	M+H	C12H20O2	43.1	0	-1.98985	C09861	HMDB0035157	105-87-3	46.7	CC(=O)OCC=C(C)CCC=C(C)C	-	有机酸及其衍生物	Organic acids and derivatives	yes	9373.63	10069	11147.3	11025.4
pos_3136	4-Acetyl-1-methylcyclohexene	139.111	6.22693	pos	M+H	C9H14O	49.9	0	-2.4018	-	HMDB0033434	6090-09-01	48.3	CC(=O)C1CC=C(C)CC1	-	其他类	Others	yes	8376.86	9317.32	9253.53	8852.11
pos_5090	Hexadecanamide	256.263	14.2185	pos	M+H	C16H33NO	47.4	0	-1.6943	-	HMDB0012273;LMFA08010009	629-54-9;	48.4	CCCCCCCCCCCCCCCC(N)=O	十六碳酰胺	脂质	Lipids	yes	9609.92	9287.82	9079.84	9918.11
neg_2842	10-hydroxy-2e-decenoic acid	245.139	5.61132	neg	M+Hac-H	C10H18O3	71.4	0	-2.39611	-	LMFA01050157	0	53.4	O=C(O)C=CCCCCCCCO	10 -羟基- 2E -癸烯酸	有机酸及其衍生物	Organic acids and derivatives	yes	9557.91	9133.12	9216.62	8788.25
neg_5475	Ricinoleic acid	343.249	12.8156	neg	M+FA-H	C18H34O3	39.7	0	-0.892791	C08365	HMDB0034297;LMFA02000184	141-22-0;	47.1	CCCCCCC(O)CC=CCCCCCCCC(=O)O	-	脂类	Lipids	yes	8488.31	8877.76	8083.1	9227.31
pos_6642	Anisole	91.0545	6.33415	pos	M+H-H2O	C7H8O	89.8	0	2.82763	C01403	HMDB0033895	100-66-3	56.7	COC1=CC=CC=C1	-	其他类	Others	yes	9108.74	8317.46	10269.2	9789.42
pos_4338	Octadeca-10,12-dienoic acid	281.247	11.5929	pos	M+H	C18H32O2	50.6	0	-1.69636	-	HMDB0244277	-	49	CCCCCC=CC=CCCCCCCCCC(=O)O	-	-	-	yes	7779.3	8220.8	7854.63	8803.92
neg_5484	Hexadecanedioic acid	285.207	12.7709	neg	M-H	C16H30O4	70.9	0	-0.594163	C19615	HMDB0000672;LMFA01170022	-;505-54-4;	53.3	O=C(O)CCCCCCCCCCCCCCC(=O)O	十六烷二酸	脂质	Lipids	yes	7945.69	7888.9	6881.01	8326.54
neg_7822	Salicyluric acid	194.045	5.01213	neg	M-H	C9H9NO4	77.3	0	-4.60872	C07588	HMDB0000840	487-54-7	54	O=C(O)CNC(=O)C1=CC=CC=C1O	水杨尿酸	酚酸类及其衍生物	Phenolic acids and derivatives	yes	7347.36	7830.34	7856.69	7207.05
pos_4810	L-Valine	118.086	15.4447	pos	M+H	C5H11NO2	41.7	0	-0.187183	C00183	HMDB0000883;PW_C000704	72-18-4	47.6	CC(C)C(N)C(=O)O	-	氨基酸及其衍生物	Amino acids and derivatives	yes	6367.85	7631.64	7068.62	8159.67
neg_3921	Abscisic acid	263.129	8.38652	neg	M-H	C15H20O4	70.6	0	-0.84584	C06082	HMDB0035140;HMDB0036093	21293-29-8;7773-56-0	53.2	CC(C=CC1(O)C(C)=CC(=O)CC1(C)C)=CC(=O)O	-	萜类	Terpenoids	yes	8126.33	7604.2	8214.99	7696.62
pos_4433	Sedanonic acid	211.133	12.3717	pos	M+H	C12H18O3	55.2	0	-1.44863	-	HMDB0032871	6697-07-0	48.1	CCCCC(=O)C1CCCC=C1C(=O)O	-	有机酸及其衍生物	Organic acids and derivatives	yes	7558.42	7575.4	7057.04	8109.49
neg_4846	Palmitic acid	255.233	13.1712	neg	M-H	C16H32O2	52.9	0	-1.40605	C00249	HMDB0000220;LMFA01010001;PW_C000145	1957/10/3;57-10-3;	49.7	CCCCCCCCCCCCCCCC(=O)O	-	脂类	Lipids	yes	7031.06	7505.36	6551.68	7119.05
pos_4674	Trans,trans-2,4-heptadienal	111.08	13.8788	pos	M+H	C7H10O	73.1	0	0.258313	-	HMDB0303844	-	53.6	CCC=CC=CC=O	反，反- 2，4 -庚二烯醛	其他类	Others	yes	5534.97	7459.9	6404	7075.26
pos_4508	Phytosphingosine	300.289	12.8295	pos	M+H-H2O	C18H39NO3	71	0	-1.80725	C12144	HMDB0004610;HMDB0004628;HMDB0004610;LMSP01030001	554-62-1;	52.9	CCCCCCCCCCCCCCC(O)C(O)C(N)CO	-	其他类	Others	yes	7039.65	7232.07	12538.9	6867.14
pos_5327	Isoanhydroicaritin	369.133	12.7148	pos	M+H	C21H20O6	94.7	0	-1.6153	-	LMPK12112587	0	57.5	COC1=C(CC=C(C)C)C2=C(C(O)=C1)C(=O)C(O)=C(C1=CC=C(O)C=C1)O2	-	黄酮类	Flavonoids	yes	6838.38	7160.76	6388.7	7381.58
pos_6549	Pinosylvin	213.091	6.54942	pos	M+H	C14H12O2	79.7	0	-2.16317	C01745	-;HMDB0246054;LMPK13090001	102-61-4;_;	54.9	OC1=CC(C=CC2=CC=CC=C2)=CC(O)=C1	-	芪类	Stilbenes	yes	7529.27	6975.81	7217.58	6475.84
neg_5775	Abyssinone ii	323.129	10.8773	neg	M-H	C20H20O4	82.7	0	-0.825075	-	LMPK12140037	0	55.4	CC(C)=CCC1=C(O)C=CC(C2CC(=O)C3=C(C=C(O)C=C3)O2)=C1	-	黄酮类	Flavonoids	yes	7805.66	6836.27	7058.89	7728.52
neg_4271	1,4-dihydroxyanthracene-9,10-dione	239.034	9.89238	neg	M-H	C14H8O4	37.3	0	-2.08051	-	-	-	46.1	O=C1C2=CC=CC=C2C(=O)C2=C(O)C=CC(O)=C12	-	-	-	yes	6595.32	6705.9	7155.2	7037.69
neg_7885	3-phenylpropionic acid	149.06	4.92465	neg	M-H	C9H10O2	39.8	0	-8.3069	C05629	HMDB0000764	501-52-0	45.1	O=C(O)CCC1=CC=CC=C1	β-苯丙酸	酚酸类及其衍生物	Phenolic acids and derivatives	yes	6297.58	6476.61	6663.94	6197.77
neg_6224	Cryptomeridiol	285.207	8.8616	neg	M+FA-H	C15H28O2	50.5	0	-0.677391	C17676	-	4666-84-6	49.6	CC(C)(O)C1CCC2(C)CCCC(C)(O)C2C1	-	萜类	Terpenoids	yes	6595.75	6205.36	6805.72	7127.87
pos_5216	Gancaonin G	353.138	13.3996	pos	M+H	C21H20O5	89.1	0	-1.93513	-	HMDB0038480;LMPK12050352	126716-34-5;	56.4	COC1=CC2=C(C(O)=C1CC=C(C)C)C(=O)C(C1=CC=C(O)C=C1)=CO2	-	黄酮类	Flavonoids	yes	5783.92	6055.56	6163.28	7320.79
pos_5298	Pisatin	315.086	12.9203	pos	M+H	C17H14O6	74.9	0	-2.05444	C10516	-;HMDB0033732	469-01-2	53.8	COC1=CC=C2C(=C1)OCC1(O)C3=C(C=C4OCOC4=C3)OC21	-	黄酮类	Flavonoids	yes	5451.38	5907.81	6567.8	6982.21
neg_6260	Phenylpyruvic acid	163.039	8.72523	neg	M-H	C9H8O3	71	0	-7.40433	C00166	HMDB0000205;PW_C000131	156-06-9	51.7	O=C(O)C(=O)CC1=CC=CC=C1	-	有机酸及其衍生物	Organic acids and derivatives	yes	5628.17	5541.65	5961.75	6090.19
pos_5039	Phthalic acid	167.034	15.1843	pos	M+H	C8H6O4	97.8	0	-1.24923	C01606	HMDB0002107	88-99-3	58.8	O=C(O)C1=CC=CC=C1C(=O)O	-	酚酸类及其衍生物	Phenolic acids and derivatives	yes	3642.88	4866.8	3947.35	4705.17
pos_5722	4-ethylbenzaldehyde	152.107	10.0525	pos	M+NH4	C9H10O	40.8	0	-2.04495	-	HMDB0032024	4748-78-1	47.1	CCC1=CC=C(C=O)C=C1	-	其他类	Others	yes	4165.79	4287.63	4693.07	4402.45
pos_5066	Gamma-dodecalactone	181.158	14.435	pos	M+H-H2O	C12H22O2	58.1	0	-1.3332	-	LMFA07040042	0	50.4	CCCCCCCCC1CCC(=O)O1	-	其他类	Others	yes	2689.76	4011.99	3656.92	3124.29
pos_4785	L(+)-Leucinol	118.123	15.2535	pos	M+H	C6H15NO	58.3	0	0.34083	-	-	-	51.3	CC(C)CC(N)CO	-	-	-	yes	2895.24	3785.37	3679.7	3797.64
pos_5293	Benzylideneacetone	147.08	12.966	pos	M+H	C10H10O	69.7	0	-1.15097	-	HMDB0031617	122-57-6	52.9	CC(=O)C=CC1=CC=CC=C1	-	-	-	yes	2730	2826.19	2797.09	2848.19
